# Supplementary material for: Key factors influencing motivation among health extension workers and health care professionals in four regions of Ethiopia: A cross-sectional study
Source: PLoS One. 2022 Sep 30;17(9):e0272551. doi: 10.1371/journal.pone.0272551 (PMC9524639; doi:10.1371/journal.pone.0272551)
Supplement: S1 Questionnaire — (XLSX) [file pone.0272551.s001.xlsx]

## Sheet: survey
type	name	label::English	label::Oromifa	label	constraint	constraint_message	required	appearance	default	relevant	read_only	calculation	image	hint
start	start
deviceid	deviceid
username	username
geopoint	store_gps	Before you start, please record the GPS coordinates of where you are. Please leave for 60 seconds, or until the accuracy is less than 25m.		Before you start, please record the GPS coordinates of where you are. Please leave for 60 seconds, or until the accuracy is less than 25m.
integer	baseline_part	Was the participant part of the baseline survey? If yes, enter their participant ID or phone number If no, leave blank	Was the participant part of the baseline survey? If yes, enter their participant ID or phone number If no, leave blank	Was the participant part of the baseline survey? If yes, enter their participant ID or phone number If no, leave blank
begin_group	id_info							field-list
select_one interviewer	interviewer	What is your name (interviewer name)?	What is your name (interviewer name)?	What is your name (interviewer name)?
select_one woreda	woreda	What woreda are you working in?	What woreda are you working in?	What woreda are you working in?
integer	study_id	What is the study ID? (Top of consent form)	የጥናቱ መለያ ቁጥር (ከስምምነት ቅፁ ላይ ይመልከቱ)	የጥናቱ መለያ ቁጥር (ከስምምነት ቅፁ ላይ ይመልከቱ)
text	fac_name	What is the name of the hospital, facility or office?	Maqaan Hospitalaa/bufataa fayyaa/kellaa fayyaa/wajjirraa kana maalii?	የሆስፒታሉ፣ የተቋሙ ወይንም የጽህፈት ቤቱ ስም
select_one facility_type	fac_type	What type of facility is this?	dhabbataa fayyaa akkamitti?	ምን አይነት ተቋም ነው
end_group	id_info
text	interviewer_other	Please type your name	Please type your name	Please type your name						selected(${interviewer}, '98')
text	woreda_other	Please type the Woreda name	Please type the Woreda name	Please type the Woreda name						selected(${woreda}, '98')
note	intro	Thank you for agreeing to participate in this research, which is about understanding the things that may motivate or demotivate you in your work. We are interviewing a range of health professionals and managers, and we are asking the same questions to everybody. I want assure you that the information you give us will be kept confidential, and only used by the research team. Before we begin, I wou…	Kaka’uumsa hojii keessanii kan jajabeessu ykn kan dhorku hubachuuf qo’annaa goonu keessatti hirmaachuuf fedhii qabachuu keessaniif isin galateeffanna. Qo’annaa kana keessatti ogeesota adda addaafi itti gaafatamtoota gaaffi wal fakkaatu gaafachaa jira. Odeeffannoon isin irra argamu icitiin akka qabamuufi meseensota qo’annaa kana gageessan qofti kan itti fayyadaman ta’uu isinii mirkaneessun barbaad…	ለስራ ያለዎትን ተነሳሽነት የሚያጠናክሩ ወይም የሚገቱ ነገሮችን ለመረዳት የምናደርገው ጥናት ውስጥ ለመሳተፍ ፍቃደኛ በመሆንዎ እናመሰግናለን። በዚህ ጥናት የተለያዩ የጤና ባለሞያዎችና ሀላፊዎችን ተመሳሳይ ጥያቄዎችን እየጠየቅን ነው። ከእርስዎ የምናገኝው መረጃ ሚስጥራዊነቱን በጠበቀ ሁኔታ እንደሚያዝ እና ለጥናቱ ቡድን አባላት ብቻ እንደሚጠቀሙበት ላረጋግጥልዎ እወዳለሁ። ጥያቄዎቼን መጠየቅ ከመጀመሬ በፊት የምጠይቅዎት ጥያቄዎች የእርስዎን እውቀት ለመለካት ወይም የስራዎን ሁኔታ የመገምገም አላማ እንዴሌላቸውና ከእርስዎ የማገኘው መረጃ በምንም ሁኔታ የእርስዎን ማንነት በቢገልፅ መልኩ ለአለቃዎ/ሃላፊዎችዎ እንደማይተልላለፍ አፅንኦት ሰ…
select_one job_title	job_title	What is your job title?	የስራ ሀላፊነትዎ ምንድነው	የስራ ሀላፊነትዎ ምንድነው
text	job_title_other	Please type the job title	የስራ ሀላፊነቱን አይነት መዝግብ	የስራ ሀላፊነቱን አይነት መዝግብ						selected(${job_title}, '98')
begin_group	sdc1							field-list
select_one sex	gender	What is your gender?	Saala	ጾታ
select_one time_facility	time_facility	How long have you been working in your job?	Hojii amma hojjachaa jirtu kana hangam hojjattee?	አሁን በሚሰሩበት የስራ ሀላፊነት ምን ያህል ጊዜ ሰርተዋል?
select_one time_facility	time_healthsystem	How many years have you worked in the health system?	Hojii amma hojjachaa jirtu kana hangam hojjattee?	ለስንት ዓመት/ታት በጤና ስርአቱ ውስጥ ሰርተዋል?
select_one training	training	If any, what kind of medical training do you have?	Barnoota fayyaa qo’atte maali?	ያጠናኸው/ያጠናሽው የህክምና ትምህርት ዘርፍ ምንድን ነው?
select_one highest_qual	highest_qual	What is your highest qualification?	እባክዎ ከፍተኛውን የሞያዎን ደረጃ ይንገሩኝ	እባክዎ ከፍተኛውን የሞያዎን ደረጃ ይንገሩኝ
end_group	sdc1
text	training_other	Please type the kind of training	Sadarkaa ol’aanaa keessan natti himaa?	እባክዎ የወሰዱትን የህክምና ስልጠና ይንገሩኝ						selected(${training}, '98')				You have chosen "other"
integer	age	What is your age in years?	Umuriin kee meeqaa?	ዕድሜዎ (በዓመት)			yes
select_one yes_no_only	patient_facing	Are you in a patient-facing role?	Hojiin amma hojjattan Kun dhukkubsaata wajjiin Waal isini qunnamsisaa?	የስራ ሀላፊነትዎ ከ ታካሚዎች ጋር ያገናኝዎታል?			yes
select_one yes_no_only	partner	Do you have a spouse or a partner?	Hadhaa warra/Abbaa mana ykn Hiriyaa qabduu?	የትዳር አጋር ወይንም ጓደኛ አሎት?
select_one yes_no_only	cohabit	Does your spouse or partner live with you in the same household?	Hadhaa mana Abbaa mana ykn hiriyaa keewaliin mana tokko kessa jiraatu?	ከትዳር አጋርዎ ወይንም ጓደኛዎ በአንድ ቤት ዉስጥ ነው የሚትኖሩት?						selected(${partner}, '1')
integer	num_kids	How many children live in your household today?	Hara'a mana kessaan kessaa daa'immaa isiin wajjiin jiraatan meeqa qabduu?	ከእርስዎ ጋር ስንት ልጆች ይኖራሉ?
integer	kids_under18	How many of the children living with you are below 18 years of age?	ijoolee qabdaan kessaa waggaa 18 gadii kan isiin wajjiin jiraatan meeqa?	ከእርስዎ ጋር ከሚኖሩ ልጆች ዉስጥ ከ 18 አመት በታች የሆኑት ስንት ናቸው?						${num_kids}>0
select_one good	overall_motivation	How would you rate your overall motivation at your current work?	Hojiin amma hojjattan kana irratti kaakka’umsa hojjiif qaabdan akkamitti ilaaltuu?	አሁን በሚሰሩት ስራ ያለዎትን አጠቃላይ የስራ ተነሳሽነት እንዴት ይመዝኑታል?				quick
select_one zerototen	recommend	On a scale of 0 to 10 where 10 is the most likely and 0 is least likely, how likely are you to recommend your employer as a place to work?	0-10 kan jiran 10 bayeen gorsaa 0 siruumayuu hin gorsuu dha. Hojiin amma hojjattan kana akka namni biraa hojjatu hangam gorsita?	ከ 0-10 በሆነ መለኪያ 10 'እጅግ በጣም እመክራለሁ' 0 ደግሞ 'ፈፅሞ አልመክርም' ሆኖ የሚሰሩበትን ቦታ ሌሎች ሰዎች እንዲሰሩበት ምን ያህል ይመክራሉ?				quick
begin_group	management_m							table-list
note	mgmt_note	For the following statements, please note whether you agree or disagree with each:	jechoota/himoota kanaan gadditti argamaniif waliin galla ykn wal hin galluu jechuu dhaan naaf debissi	ቀጥሎ የተቀመጡትን ሃሳቦች በማንበብ እባክዎ መስማማትዎን ወይም አለመስማማትዎን ይግለጹ፡፡
select_one agree_disagree	workload_fair	In my opinion, the workload where I work is fairly distributed amongst me and my colleagues	Akka ilaalcha kiyyaatti qoodin hojii anaa fi hiryoota kiyyaa gidduu jiru wal qixaa	እንደ እኔ አመለካከት በእኔ እና በስራ ባልደረቦቼ መካከል ፍትሀዊ የስራ ክፍፍል አለ፡፡
select_one agree_disagree	often_rush	My colleagues and I often have to rush tasks because there is too much work to do	Hojiin anaa fi hiryyoonni koo hojannu wan Baay’ee ta’eef akka dadafinnee hojjaannu ni dirqisifamnaa	እኔ እና የስራ ባልደረቦቼ በአብዛኛው ብዙ ስራ ስላለብን ስራዎችን በጥድፊያ እንድንሰራ እንገደዳለን፡፡
select_one agree_disagree	often_share_training	When a colleague has attended a seminar/workshop/training, they often share with others what they have learnt	Hiryyoonni koo yoo lenjii/workshopii fudhataani dhufan waan lenjii irra argaatan nama biraaf ni hirruu	የስራ ባልደረቦቼ ስልጠና/ወርክ ሾፕ/ሴሚናር ሲካፈሉ በአብዛኛው የተማሩትን ለሌሎች ያካፍላሉ፡፡
select_one agree_disagree	enough_hcws	There are enough health care staff in this Woreda to deliver good quality maternal services	Aana kana keessatti tajaajila haadholiif keennuuf ogeessa fayya gaha tu bjira	በዚህ ወረዳ ጥራት ያለው የእናቶች አገልግሎት ለመስጠት በቂ የጤና ባለሙያዎች አሉ
end_group
begin_group	motivation_scale1							table-list
note	motiv_scale_note	Here are some statements. For each I would like you to answer a number between 1 and 5, where 1 means you strongly agree with the statement and 5 means you strongly disagree.	Yaada armaan gadii Gutumaa guutuutti waliin gala, waliin gala,Yaada hin qabu, walii hin galu, Guutumaa guututti walii hin gaalu jechuudhaan akka nuu deebftan ni gaafanna.	ከዚህ ቀጥሎ ለቀረቡት ገለፃዎች ሙሉ በሙሉ እስማማለሁ፡ እስማማለሁ፡ ገለልተኛ፡ አልስማማም፡ ሙሉ በሙሉ አልስማማም በማለት እንዲመልሱ እንጠይቃለን።
select_one likert	motiv_1	In general, I am satisfied with my role	Akka walii galaatti gahee hojii koo tti ittin gamada	በአጠቃላይ በስራ ድርሻዬ/በሚናዬ ረክቻለሁ
select_one likert	motiv_9	I am proud to be working in my role	Hojiin amma hojjaadhutti naan boona	አሁን በምሰራው ስራ እኮራለሁ፡፡
select_one likert	motiv_30	I do not have enough opportunities to attend training sessions to develop my career	Leenjii argachuuf carra gahaan hinjiru	ስልጠናዎችን ለመውሰድ በቂ አጋጣሚዎች/እድሎች የሉም
select_one likert	motiv_5	I am respected in my community for the work I do	Sababan hojii amma hojjadhu kanaaf ummata biratti fudhatama ykn kabaja argadheera	በምሰራው ስራ ምክንያት በማህበረሰቡ ዘንድ ተቀባይነት/አክብሮት አግኝቻለሁ፡፡
select_one likert	motiv_22	I can solve most problems I have at work if I work hard	Jabaadhee yoon hojjadhe rakkina hojii irratti na qunaman/muudatan baay’ee saanii hiikuu naan danda’a	በትጋት ብሰራ በስራ ላይ የሚያጋጥሙኝን ብዙ ችግሮች መፍታት እችላለሁ፡፡
select_one likert	motiv_10	I feel committed to my role	Itti gaafatamummaa hojii koo galmaan gahuuf kutataa ta’uun koo natti dhagga’ama	የስራ ሃላፊነቴን ለመወጣት ቁርጠኛ እንደሆንኩ ይሰማኛል፡፡
select_one likert	motiv_13	I can complete all of the work I am expected to do	Hojii narra eeggaammu hunda xumuree hoojjachuu naan daanda’aa	መስራት የሚጠበቅብኝን ሁሉንም ስራ አጠናቅቄ መስራት እችላለሁ፡፡
select_one likert	motiv_8	I feel like performing the duties required of me	Dhirqqaama Hojii naarra eegamu akkan baheetti natti dhaga’ama	ከእኔ የሚጠበቀውን የስራ ግዴታ/ሃላፊነት እንደተወጣሁ ይሰማኛል፡፡
select_one likert	motiv_21	If I do well at work, I will achieve my goals	Hojii koo akka gaaritti yoon hojjadhee kaayyoo koo galmaan nan gaaha	ስራዬን በጥሩ ሁኔታ ከሰራሁ አላማዬን አሳካለሁ፡፡
select_one likert	motiv_7	I am strongly motivated by the income I can earn at work	Galiin hojii koo irra argadhuun kan ka’e kakauumsi hojii koo baay’ee dabaleera	ከስራዬ በማገኘው ገቢ ምክንያት የስራ ተነሳሽነቴ በጣም ጨምሯል፡፡
select_one likert	motiv_12	I intend to stop working in this role in the next 12 months	Hojiin amma hojjadhu kana waagga tokko kessatti gadlakkkisuuf yaadan qaba	አሁን የምሰራውን ስራ በቀጣዮቹ 12 ወራት ውስጥ ለማቆም አስቤአለሁ።
end_group	motivation_scale1
begin_group	motivation_scale2							table-list
select_one likert	motiv_20	My supervisors and managers are supportive of me	Dura ta’aa fi itti gaafatamtoonni koo hojii kiyyaaf Deegarsa naaf godhu.	የስራ ሀላፊዎች እና አመራሮች ድጋፍ ይሰጡኛል፡፡
select_one likert	motiv_28	I feel it is not so important doing a good job if nobody else knows about it	Eenyumtuu waa’ee hojii hojjatuu kan hin beekne yoo ta’e hojii gaarii hojjachuun faayidaa kan hin qabne akka ta’e nati dhaga’ama.	ማንም ሰው ስለምሰራው ስራ ካላወቀ ጥሩ ስራ መስራት ጠቃሚ እንዳልሆነ ይሰማኛል።
select_one likert	motiv_16	I am keenly aware of the career goals I have set for myself	Kaayyoon hojii kiyyaaf ka’e ifa ta’uu isaa hubadheera	ለራሴ ያስቀመጥኩትን የስራ አላማ በግልጽ ተገንዝቤያለሁ፡፡
select_one likert	motiv_2	I am proud of the work I do	Hojiin hojjadhutti nan boona	በምሰራው ስራ እኮራለሁ፡፡
select_one likert	motiv_6	At the moment I don’t feel like working as hard as I can	Yeroo amma kana amman hojjachuu danda’u akkan hin hojjannetti natt dhaga’ama	በአሁኑ ወቅት መስራት የምችለውን ያህል እየሰራሁ እንዳልሆነ ይሰማኛል፡፡
select_one likert	motiv_18	My job makes me feel good about myself.	Hojiin koo waa’ee koo akka gaariitti natti dhaga’amu naataasiseera jira	ስራዬ ስለ ራሴ ጥሩ እንዲሰማኝ አድርጎኛል፡፡
select_one likert	motiv_23	I gain knowledge from being in this role	Iddon amma hojjadhu kana irra jirachu kottin bekumssi argadherra	አሁን በምሰራው ስራ ምክንያት እውቀት አግኝቻለሁ፡፡
select_one likert	motiv_29	As long as I can do what I enjoy, I'm not that concerned about exactly what income or awards I earn	Hojii na gammachisu hamman hojjachuu dandaa’etti galiin/badhasnii kanuma hunda na hin yaachisu	የሚያስደስተኝን ስራ መስራት እስከቻልኩ ድረስ የማገኘው ገቢ ወይም ሽልማት ያን ያህል አያሳስበኝም፡፡
select_one likert	motiv_3	I am strongly motivated by the recognition I get from other people	Sababa Beekkumsa/galata namootaa irra argadhu irraan kan ka’e Kaka’umsi hojii kiyyaa baay’ee dabaleera	ከሌሎች ሰዎች በማገኘው ምስጋና/እውቅና ምክንያት የስራ ተነሳሽነቴ በጣም ጨምሯል፡፡
select_one likert	motiv_4	It is important that I do a good job so that the health system works well	Hojjii gaari hojjachuun koo haala tajaajila fayya akka fooya’u ni gargaraa	የእኔ ጥሩ ስራ መስራት የጤና ስርአቱ አሰራር እንዲሻሻል ይጠቅማል፡፡
end_group	motivation_scale2
begin_group	motivation_scale3							table-list
select_one likert	motiv_15	Sometimes I don’t understand why I am asked to do certain things, but I do them anyway	Yeroo tokko tokko wantootta tokko tokko maaliif akkan hojjadhu jedhamee gaafatamu naa hin galu, kana ta’ees	አንዳንድ ጊዜ አንዳንድ ነገሮችን ለምን እንድሰራ እንደምጠየቅ አይገባኝም፡፡ ያም ቢሆን እሰራለሁ፡፡
select_one likert	motiv_24	My work is important because I help people	Hojiin koo barbaachisaa dha. wanan nama gargaaruuf	ስራዬ አስፈላጊ ነው ምክንያቱም ሰዎችን ስለሚረዳ፡፡
select_one likert	motiv_27	Training sessions that I attend are worthwhile and add benefit to my career path	Leenjiwwan fudhadhe barbaachisaa fi hojii kiyya irratti muuxanno faayidaa qabu kan dabalanii dha	የወሰድኳቸው ስልጠናዎች አስፈላጊ እና በስራ ልምዴ ውስጥ ጠቀሜታ የጨመሩ ነበሩ፡፡
select_one likert	motiv_11	To be motivating, hard work must be rewarded with more status and money.	Hojii jabeenyan hojjatamuuf guddina sadarkaa Fi badhaasa mallaqaa kennun kaka’umsa hojii dabala	በትጋት ለሚሰራ ስራ የደረጃ እድገት እና የገንዘብ ሽልማት መሰጠቱ የስራ ተነሳሽነትን ይጨምራል፡፡
select_one likert	motiv_17	My work place provides everything I need to do my job properly	Iddoon hojii koo itti hojjadhu hojii koof wanta barbaachisaa ta’e hunda naa dhiuheessu	የምሰራበት ቦታ ስራዬን ለመስራት የሚያስፈልጉ ነገሮችን በሙሉ ያቀርባል፡፡
select_one likert	motiv_19	Suggestions made by people like me on how to improve their work are usually ignored by supervisors	Hojii fooyyessuuf yaadni ogeeyyiin akka koo dhiheessan itti gaafatamtoota biratti fudhatama hin qabu	ስራን ለማሻሻል እንደኔ ባሉ ሰዎች የሚቀርቡ አስተያየቶች በሃላፊዎች ዘንድ ተቀባይነት የላቸውም፡፡
select_one likert	motiv_14	I am willing to do more than is asked of me in my role	Hamma gaheen hojjii koo na gaafatuun ol hojjaachuuf fedhiin qaba	የስራ ድርሻዬ ከሚጠይቀኝ በላይ ለመስራት ፈቃደኛ ነኝ፡፡
select_one likert	motiv_25	The system of choosing who attends training sessions is fair	Leenjii irratti hirmachisuuf haali namni itti filatamu Haqa qabessa dha	ለስልጠና የሚሳተፍ ሰው የሚመረጥበት ሂደት/ዘዴ ፍትሀዊ ነው፡፡
select_one likert	motiv_26	My salary accurately reflects my skills and workload	Mindaan koo ulfatina hojii fi ogumaa koo siritti gitaa	ደሞዜ የእኔን የስራ ጫና እና ሙያዬን በትክክል ይመጥናል፡፡
end_group	motivation_scale3
begin_group	motivation_scale4							table-list
select_one likert	motiv_na_1	I feel that I am able to use my abilities to their full potential	akka natti dhagaahamuutti/akka yadaa kootti dandeetti qabuu hundaa fayyadameeraa jedhee yaada	ችሎታየን በሙሉ አቅሜ መጠቅም እችላለሁ ብየ አስባለሁ
select_one likert	motiv_na_2	I have a variety of duties, tasks and activities in my job	Anii hojii koo kessaatti gahee hojii fi itti gafatammumaa adda addaa qabaa	በስራየ ውስጥ የተለያዩ እንቅስቃሴዎች፣ የስራ ድርሻ እና ተግባራት አሉኝ
select_one likert	motiv_na_3	I find that my opinions are respected at work	Akka Hubaanoo kootii yaddin anii hojii irratti kenuu fudhataamaa qabaa	በስራ ቦታ ላይ ሐሳቦቼ ተከብረው አገኛችዋለሁ
select_one likert	motiv_na_4	I am satisfied with the recognition I get for the work that I do	Hojii hojaadheef beekamtii naay kennamuu gammaada dha	ለምስራው ስራ በሚሰጠኝ እውቅና ረክቻለሁ
select_one likert	motiv_na_5	I am satisfied with the work relationship between my manager and myself	Walitii dhuufenyaa anii fi itti gafaattama koo waliin qabuunun anii gammadaa dha	በ እኔ እና በሐላፊዬ መካከል ያለው የስራ ግንኙነት ያረካኛል
select_one likert	motiv_na_6	I am satisfied with the way my manager handles staff	Itti gafaattama keenyaa haala qabinsaa hjjettotaf godhuun anii gammaadaa dha	የሰራ አለቃየ የስራ ባለድረባችን የሚይዝበት መንገድ ያረካኛል
select_one likert	motiv_na_7	I feel that my job conditions allow me to perform at high levels	Hojii koo akka gaariitti akkaan hoojjedhuuf haalli hojii kootti nagargareera jedhee yaada	የስራዬ ሁኔታ በከፍተኛ ደረጃ እንድሰራ የሚያስችለኝ ይሰማኛል
select_one likert	motiv_na_8	I am satisfied with the availability of drugs and equipment	Haala dhiheessa qoorichaa fi meeshaalee jiruun anii gammaadaa dha	በመድሐኒት እና በህክምና እቃዎች አቅርቦት ረክቻለሁ
select_one likert	motiv_na_9	I am satisfied with the educational/training opportunities that I get	Carra baarumsaa/leenjii adda addaa naaf kennamaan anii gammadaa dha	በማገኘው የትምህርት/የስልጠና እድል ረክቻለሁ
end_group	motivation_scale4
begin_group	wellbeing							field-list
select_one who_wellbeing	wellbeing1	Please indicate for each of the five statements which is closest to how you have been feeling over the last two weeks. Over the last two weeks… I have felt cheerful and in good spirits	Himoota shana armaan gadii tokkon tokkon saniif turban lamaan darban keessattti addatti kan isinitti dhaga’amaa ture nuu ibsaa. Torban lamaan darban keesssatti haala gaari fi gammachun natti dhaga’amaa.	እባክዎ ቀጥሎ ላሉት ለእያንዳንዱ 5 አረፍተ ነገሮች ባለፈው 2 ሳምንታት ውስጥ በይበልጥ ይሰማዎት የነበረውን ይግለጹ፡፡ በባለፈው 2 ሳምንት ውሰጥ… ጥሩ መንፈስ እና ደስታ ይሰማኛል
select_one who_wellbeing	wellbeing2	Over the last two weeks… I have felt calm and relaxed	Torban lamaan darban keesssatti tasgabii fi hafuura galfiin natti dhaga’amaa.	በባለፈው 2 ሳምንት ውሰጥ…መረጋጋት እና ዘና የማለት ስሜት ተሰምቶኛል
select_one who_wellbeing	wellbeing3	Over the last two weeks… I have felt active and vigorous	Torban lamaan darban keesssatti kaka’uumsaa fi si’atummaan natti dhaga’amna	በባለፈው 2 ሳምንት ውሰጥ…ንቁ እና ቀልጣፋ እንደሆንኩ ተሰምቶኛል
select_one who_wellbeing	wellbeing4	Over the last two weeks… I woke up feeling fresh and rested	Torban lamaan darban keesssatti miira harawaa fi boqqonnaa dhan ka’eera.	በባለፈው 2 ሳምንት ውሰጥ…በአዲስ እና እረፍት በወሰደ ስሜት ተነስቻለሁ
select_one who_wellbeing	wellbeing5	Over the last two weeks… My daily life has been full of things that interest me	Torban lamaan darban keesssatti jireenyi koo guyya guyyaan wantotan barbaduun kan guutame ture.	በባለፈው 2 ሳምንት ውሰጥ…የየቀኑ ህይወቴ በምፈልጋቸው ነገሮች የተሞላ ነበር
end_group	wellbeing
begin_group	dce_rp							field-list
select_one rp_salary	rp_salary	Relative to your colleagues, do you think you are paid…	Mindaan keessan	ከስራ ባልደረቦችህ አንፃር የሚከፈልህ ክፍያ....
select_one rp_impact	rp_impact	Do you think your work has…	Hojiin keessan	ስራዎ…
select_one rp_mgmt	rp_mgmt	Do you think your management is…	Dura ta’aan keessan	የስራ ሀላፊዎችዎ….
select_one rp_facility	rp_facility	Do you think the place you work has…	Iddoon hojjii keessanii	የሚሰሩበት ቦታ….
select_one rp_training	rp_training	How many days did you receive training in the last year?	Wagga darbe kana keessatti guyyaa meeqa leenjii fudhatan?	ባለፈው አመት ለምን ያህል ቀን/ቀናት ስልጠና ወስደዋል?
select_one rp_workload	rp_workload	How would you describe your workload?	Ulfaatina hojii keessanii akkamitti ibsitu	የስራ ጫናውን እንዴት ይገልጹታል?
end_group	dce_rp
select_one most_motiv	most_motiv	Thinking about your job, which of these factors makes you feel the most motivated? By that I mean, makes you more eager to go to work or try harder in your job	Wa’ee hojii keessanii yaada: himoota armaan gadii keessaa kaka’umsa hojii keessanii Kan dabalan isaan kami	ስለ ስራዎ ያስቡ፣ ከሚከተሉት ነገሮች ውስጥ የስራ ተነሳሽነቶን የሚጨምሩት እነማን ናቸው? ማለትም ስራ ለመሄድ የሚያነሳሳዎት ወይም በስራዎ እንዲጠነክሩ የሚያደርግዎ						${age}= 1 or ${age}= 3 or ${age}= 5 or ${age}= 7 or ${age}= 9 or ${age}= 11 or ${age}= 13 or ${age}= 15 or ${age}= 17 or ${age}= 19 or ${age}= 21 or ${age}= 23 or ${age}= 25 or ${age}= 27 or ${age}= 29 or ${age}= 31 or ${age}= 33 or ${age}= 35 or ${age}= 37 or ${age}= 39 or ${age}= 41 or ${age}= 43 or ${age}= 45 or ${age}= 47 or ${age}= 49 or ${age}= 51 or ${age}= 53 or ${age}= 55 or ${age}= 57 o…
select_one most_demotiv	most_demotiv	Thinking about your job, which of these factors demotivates you the most? By that I mean, makes you less eager to go to work or try harder in your job	Wa’ee hojii keessanii yaada: himoota armaan gadii keessaa kaka’umsa hojii keessanii Kan hin dabale isaan kami	ስለ ስራዎ ያስቡ፣ ከሚከተሉት ነገሮች ውስጥ የስራ ተነሳሽነቶን የሚቀንሱት እነማን ናቸው? ማለትም ስራ ለመሄድ የማያነሳሳዎት ወይም በስራዎ እንዳይጠነክሩ የሚያደርግዎ						${age}= 2 or ${age}= 4 or ${age}= 6 or ${age}= 8 or ${age}= 10 or ${age}= 12 or ${age}= 14 or ${age}= 16 or ${age}= 18 or ${age}= 20 or ${age}= 22 or ${age}= 24 or ${age}= 26 or ${age}= 28 or ${age}= 30 or ${age}= 32 or ${age}= 34 or ${age}= 36 or ${age}= 38 or ${age}= 40 or ${age}= 42 or ${age}= 44 or ${age}= 46 or ${age}= 48 or ${age}= 50 or ${age}= 52 or ${age}= 54 or ${age}= 56 or ${age}= 58 …
begin_group	dce_mgmt
note	dce_intro_mgmt	Here are some questions about your ideal type of job. I will show you a number of different job roles, and each time ask you to pick your favourite.	Dhumarrati hojii armaan gadii keessaa hojii hojjachuu barbaduun si gaafadha. Hojii gosa adda addan isinitti agarsiisa tokko tokko isaan keessaa hojiii jalatan filatu.	በመጨረሻ ከዚህ በታች መስራት ስለ ሚፈልጉት ስራ እጠይቆታለሁ፡፡የተለያዩ የስራ ድርሻዎች አሳዮታለሁ ለእያንዳንዱ የሚወዱትን ይመርጣሉ
select_one dce_1_mgmt	dce_1_mgmt	Here are two jobs described by some of their characteristics. Compared to your current job, please choose which you would prefer. (1/7)	Hojiin lama amala qabaniin ibsamanii jiru. Hojii amma hojjatan wajjin waliin madaaluun kan barbaadan filadhaa.	ሁለት ስራዎች ባላቸው ባህሪ ተገልጸዋል፣ አሁን ከሚሰሩት ስራ ጋር ያወዳድሩት እና የሚፈልጉትን ይምረጡ፡፡	. !="Left"	Please choose an option		compact
select_one dce_2_mgmt	dce_2_mgmt	Here are two jobs described by some of their characteristics. Compared to your current job, please choose which you would prefer.(2/7)	Hojiin lama amala qabaniin ibsamanii jiru. Hojii amma hojjatan wajjin waliin madaaluun kan barbaadan filadhaa.	ሁለት ስራዎች ባላቸው ባህሪ ተገልጸዋል፣ አሁን ከሚሰሩት ስራ ጋር ያወዳድሩት እና የሚፈልጉትን ይምረጡ፡፡	. !="Left"	Please choose an option		compact
select_one dce_3_mgmt	dce_3_mgmt	Here are two jobs described by some of their characteristics. Compared to your current job, please choose which you would prefer.(3/7)	Hojiin lama amala qabaniin ibsamanii jiru. Hojii amma hojjatan wajjin waliin madaaluun kan barbaadan filadhaa.	ሁለት ስራዎች ባላቸው ባህሪ ተገልጸዋል፣ አሁን ከሚሰሩት ስራ ጋር ያወዳድሩት እና የሚፈልጉትን ይምረጡ፡፡	. !="Left"	Please choose an option		compact
select_one dce_4_mgmt	dce_4_mgmt	Here are two jobs described by some of their characteristics. Compared to your current job, please choose which you would prefer. (4/7)	Hojiin lama amala qabaniin ibsamanii jiru. Hojii amma hojjatan wajjin waliin madaaluun kan barbaadan filadhaa.	ሁለት ስራዎች ባላቸው ባህሪ ተገልጸዋል፣ አሁን ከሚሰሩት ስራ ጋር ያወዳድሩት እና የሚፈልጉትን ይምረጡ፡፡	. !="Left"	Please choose an option		compact
select_one dce_5_mgmt	dce_5_mgmt	Here are two jobs described by some of their characteristics. Compared to your current job, please choose which you would prefer. (5/7)	Hojiin lama amala qabaniin ibsamanii jiru. Hojii amma hojjatan wajjin waliin madaaluun kan barbaadan filadhaa.	ሁለት ስራዎች ባላቸው ባህሪ ተገልጸዋል፣ አሁን ከሚሰሩት ስራ ጋር ያወዳድሩት እና የሚፈልጉትን ይምረጡ፡፡	. !="Left"	Please choose an option		compact
select_one dce_6_mgmt	dce_6_mgmt	Here are two jobs described by some of their characteristics. Compared to your current job, please choose which you would prefer. (6/7)	Hojiin lama amala qabaniin ibsamanii jiru. Hojii amma hojjatan wajjin waliin madaaluun kan barbaadan filadhaa.	ሁለት ስራዎች ባላቸው ባህሪ ተገልጸዋል፣ አሁን ከሚሰሩት ስራ ጋር ያወዳድሩት እና የሚፈልጉትን ይምረጡ፡፡	. !="Left"	Please choose an option		compact
select_one dce_7_mgmt	dce_7_mgmt	Here are two jobs described by some of their characteristics. Compared to your current job, please choose which you would prefer.(7/7)	Hojiin lama amala qabaniin ibsamanii jiru. Hojii amma hojjatan wajjin waliin madaaluun kan barbaadan filadhaa	ሁለት ስራዎች ባላቸው ባህሪ ተገልጸዋል፣ አሁን ከሚሰሩት ስራ ጋር ያወዳድሩት እና የሚፈልጉትን ይምረጡ፡፡	. !="Left"	Please choose an option		compact
end_group	dce_mgmt
select_one dce_easy	participant_dce_easy	How difficult did you find this task to choose between different jobs?	Hojiiwwan adda adda keessaa filachuuf gaafiileen kennaman hagam ulfaata ture	በተለያዩ ስራዎች መካከል ለመምረጥ የተሰጡ ጥያቄዎች ምን ያህል ከባድ ነበሩ?
select_one onetoten	extrinsic_motiv_mgmt	One reason to work in the health system is to earn an income. Another reason is to help other people. Now I want to understand how important these two reasons are for you. I want you to state a number between 1 and 10. Say 1 if you are only motivated by helping others, and say 10 if you are only motivated by earning an income. You can choose any number between 1 and 10.	Sababni waajjira fayyaa keessa hojjataniif tokko galii argachuufi. Sababni biraa immo ummatta gargaaruf. Sababni lamaan Kun siif hamam akka faayiidaa qabu beekun barbaada. Lakk. 1-10 madalawaa jiru keessaa akka madaltun barbaada.kaka’ uumsi hojii keessanii ummata gargaaruuf qofa yoo ta’e tokko filadhu.kaka’uumsii hojji keessani galii argachuuf qofa yoo ta’e 10 filadhu. Lakk. 1-10 keessaa Kan barb…	በጤና ተቋም/ድርጅት ውስጥ የሚሰሩበት አንዱ ምክንያት ገቢ ለማግኘት ነው፡፡ ሌላው ምክንያት ደግሞ ሰዎችን ለመርዳት ነው፡፡ አሁን እነዚህ ሁለት ምክንያቶች ለአንተ/ቺ ምን ያህል ጠቃሚ እንደሆኑ ለመረዳት እፈልጋለሁ፡፡ ከ 1-10 በሆነ መለኪያ ስራዎን እንዲመዝኑ እፈልጋለሁ፡፡ የስራ ተነሳሽነቶ ሌሎች ሰዎችን ለመርዳት ብቻ ከሆነ 1 ይምርጡ የስራ ተነሳሽነቶ ገቢ ለማግኘት ብቻ ከሆነ ደግሞ 10ን ይምረጡ፡፡ ከ1 እስከ 10 ማንኛውንም ቁጥር መምረጥ ይችላሉ።				quick
begin_group	income_qs							field-list
select_one yes_no	salary_increase	During the past 12 months has your salary increased?	Ji’oota 12 darban keessatti mindaan kee dabaleeraa?	ባለፈው 12 ወራት ውስጥ ደሞዝዎ ጨምሯል?
select_one yes_no	salary_ontime	During the last 12 months did you receive all your salary on time?	Ji’oota 12 darban keessatti mindaa kee yeeroo dhaan fudhatee/ argatee?	ባለፈው 12 ወራት ውስጥ ሁሉንም ደሞዝዎን በጊዜው አግኝተዋል/ተቀብለዋል?
select_one fair	salary_fair	How fairly do you think the salary you are paid reflects your workload?	Mindaan sii kaffalamu hamam ulfatina hojii kee wajjin wal gita	የሚከፈሎት ደሞዝ ምን ያህል ላለቦት የስራ ጫና ተመጣጣኝ ነው ብለው ያምናሉ?
end_group	income_qs
integer	gross_salary	What is your current monthly GROSS salary in Birr?	Mindaan kee amma argatuu otoo hin cicitiin meeqa?	አሁን ያለዎት ያልተጣራ የወር ደሞዝ(በኢትዮጵያ ብር)										Enter amount in Birr, before taxes or loans or any payments are made
select_one hhold	hhold_head	Are you the head of your household?	Atii mattii keettiif itti gaffataamaa/Abbaa waarra dha?	የቤትዎ አባወራ/አስተዳዳሪ እርስዎ ኖት?
select_one cash_prov	cash_prov	Who is the main provider of cash for goods in your household?	Meeshaalee adda addaa mana kanaaf bittamaniif harkaa chaaluun kan qarshii dhiheesuu eenyuu?	ለቤተሰብዎ ለሚገዙ እቃዎች የሚሆን ገንዘብ በዋነኝነት የሚያወጣው ማነው
text	cash_prov_other	Type who is the main provider	Harkaa chaaluun dhiheesaa manaa kanaaf godhuu enyuu akka ta'ee barressi	በዋነኝነት የሚያወጣው ሰው ይጻፍ						selected(${cash_prov}, '98')
integer	hh_expenses	Typically, out of every ETB 100 that you earn, how many ETB go towards household expenses?	Fakkenyaaf, qaarshii dhibba tokko argaataan keessaa baasii manaaf baastan meeqa?	ብዙውን ጊዜ ከሚያገኙት በእያንዳንዱ 100 ብር ውስጥ ምን ያህሉን ለቤት ወጪ ያወጡታል										Household expenses do not include personal goods that will be used only by you or business expenses.
integer	hh_expenses_spouse	Typically, out of every ETB 100 spent towards household expenses, how many ETB come from your spouse? (Probe if initial answer is "don't know". If participants really does not know, enter 9999)	Fakkenyaaf, akkaa manaatti baasii dhibba tokko bahuu keessaa gaheen haadha mana/Abbaa mana keetii meqaa?	ብዙውን ጊዜ ለቤት ወጪ ከሚወጣው እያንዳንዱ 100 ብር ወጪ ውስጥ የትዳር አጋርዎ ምን ያህሉን ይሸፍናሉ (መልሱ አላውቅም ከሆነ ያውጣጡ፤ በርግጥም ተሳታፊው የማያውቁ ከሆነ 999 ይሞላ)						selected(${partner}, '1')				Household expenses do not include personal goods that will be used only by you
begin group	hh_decs							table-list
note	hh_decs_note	Who in your household decides…	Akkaa mattitti/manaa kessanitti kan murtee murteessu eenyuu?	በቤተሰብዎ ውስጥ ዉሳኔ ሰጪ ማነው
select_one hh_decs	hhdecs_1	Whether you work or not?	Hojii akkaa hojeetuu/ hin hojaaneef?	መስራት እንዳለብዎ ወይንም እንደሌለብዎ የሚወስንው ማነው
select_one hh_decs	hhdecs_2	How your personal earnings (not those of the household) will be used?	Qarshii atii hojjetee argatuu fayyadaamuu irraatti (galii maattii hin dabaalatuu)	በግል የሚያገኙትን ገቢ እንዴት እንደሚጠቀሙ (የቤት ፍጆታ/ወጪ አይጨምርም)
select_one hh_decs	hhdecs_3	What decisions are made in your spouse’s business/ job?	Hojii Hadhaa manaa/ Abbaa manaa kee hojjetuu irraatti murtee murteesuu eenyuu?	በትዳር አጋርዎ የስራ ወይንም የአጠቃላይ እንቅስቃሴ ላይ ውሳኔ የሚያሳልፈው ማነው
end group	hh_decs
text	hhdecs_1_other	Type who decides whether you work or not?	Akkaa atii hojii hojeetuu ykn hin hojaneef kan murteesuu eenyuu akkaa taa'ee barressi	መስራት እንዳለብዎ ወይንም እንደሌለብዎ የሚወስንው ማን እንደሆነ ይጻፍ						selected(${hhdecs_1}, '98')
text	hhdecs_2_other	Type who decides how your personal earnings (not those of the household) will be used?	Qarshii atii hojjetee argatuu fayyadaamuu irraatti (galii maattii hin dabaalatuu) kan murteesuu barressi	በግል የሚያገኙትን ገቢ እንዴት እንደሚጠቀሙ የሚወስነው ማን እንደሆነ ይጻፍ (የቤተሰቡን ወጪ አይጨምርም)						selected(${hhdecs_2}, '98')
text	hhdecs_3_other	Type who decides what decisions are made in your spouse’s business/ job?	Hojii Hadhaa manaa/ Abbaa manaa kee hojjetuu irraatti kan murteesuu barressi	በትዳር አጋርዎ የስራ ወይንም አጠቃላይ እንእቅስቃሴ ላይ ውሳኔ የሚያሳልፈው ማን እንደሆነ ይጻፍ						selected(${hhdecs_3}, '98')
integer	absenteesim	We realize that everyone cannot always fulfill their duties and stick to their assigned schedules. In the last three months, how many days were you absent from work without permission?	Hojjatan martinuu yeroo hunda itti gafatamuumma irraa eegamu haala gaariidhaan bahuu fii bahuu dhiisuu ni danda’a. Guyyaa hojii,hojii irratti argamuu dhiisuu akka danda’u ni hubana. Ati ji’oota darban sadeen keessa eeyyama malee hojii idilee kee irra guyyaa meeqa hafteertaa	ሁሉም ሰራተኛ ሁልጊዜ የሚጠበቅበትን ሃላፊነት ባግባቡ ላይወጣና በወጣው የስራ ሰአት በስራው ላይ ላይገኝ እንደሚችል እንገነዘባለን። እርስዎ ባለፉት 3 ወራት ውስጥ ሳያስፈቅዱ ለምን ያህል ቀናት ከስራ ቀርተዋል።
begin_group	list_rand1									${age}= 1 or ${age}= 3 or ${age}= 5 or ${age}= 7 or ${age}= 9 or ${age}= 11 or ${age}= 13 or ${age}= 15 or ${age}= 17 or ${age}= 19 or ${age}= 21 or ${age}= 23 or ${age}= 25 or ${age}= 27 or ${age}= 29 or ${age}= 31 or ${age}= 33 or ${age}= 35 or ${age}= 37 or ${age}= 39 or ${age}= 41 or ${age}= 43 or ${age}= 45 or ${age}= 47 or ${age}= 49 or ${age}= 51 or ${age}= 53 or ${age}= 55 or ${age}= 57 o…
select_one onetothree	list_rand1_q	Below are 3 statements. I will ask you how many of these statements you agree with. You shouldn’t tell me which specific statement you agree with, just the number of statements you agree with. 1) Most of the time I enjoy my work 2) I think I am good at my job 3) My salary reflects the work I put in	Armaan gaditti himoota saditu jira. Himoota kamitti akka walii galtan natti himaa. Himoota kamitti akka walii galtan natti himuun hin barbaachisu. Himoota meeqatti akka walii gaaltu qofa natti himta. 1. Yeroo baay’ee hojii kiyyatti nan gammada 2. Hojii kiyya irratti cima/ttu akkan ta’ettan yaada 3. Mindaan koo hojiin hojjadhu agarsiisa/gita	ከዚህ በታች 3 አረፍተ ነገሮች አሉ፡፡ በየትኛዎቹ አረፍተ ነገር/ሮች እንደሚስማሙ ይነግሩኛል፡፡ በየትኛው አረፍተ ነገር/ሮች እንደተስማሙ መንገር አይጠበቅቦትም፡፡ በስንቱ አረፍተ ነገር/ሮች እንደሚስማሙ ብቻ ይንገሩኝ፡፡ 1) ብዙ ጊዜ በስራዬ ደስተኛ ነኝ 2) በስራዬ ጎበዝ እንደሆንኩ አስባለሁ 3) ደሞዜ የምሰራውን ስራ ያሳያል/ይወክላል
end_group	list_rand1
begin_group	list_rand2									${age}= 2 or ${age}= 4 or ${age}= 6 or ${age}= 8 or ${age}= 10 or ${age}= 12 or ${age}= 14 or ${age}= 16 or ${age}= 18 or ${age}= 20 or ${age}= 22 or ${age}= 24 or ${age}= 26 or ${age}= 28 or ${age}= 30 or ${age}= 32 or ${age}= 34 or ${age}= 36 or ${age}= 38 or ${age}= 40 or ${age}= 42 or ${age}= 44 or ${age}= 46 or ${age}= 48 or ${age}= 50 or ${age}= 52 or ${age}= 54 or ${age}= 56 or ${age}= 58 …
select_one onetofour	list_rand2_q	Below are 4 statements. I will ask you how many of these statements you agree with. You shouldn’t tell me which specific statement you agree with, just the number of statements you agree with. 1) Most of the time I enjoy my work 2) I think I am good at my job 3) In the last three months, I have been absent from work without permission 4) My salary reflects the work I put in	Armaan gaditti himoota afurtu jira. Himoota kamitti akka walii galtan natti himaa. Himoota kamitti akka walii galtan natti himuun hin barbaachisu. Himoota meeqatti akka walii gaaltu qofa natti himta. 1. Yeroo baay’ee hojii kiyyatti nan gammada 2. Hojii kiyya irratti cima/ttu akkan ta’ettan yaada 3. Waggoota lamaan darban keessa eeyyama malee hojii irraa hafee beeka. 4. Mindaan koo hojiin hojjadhu…	ከዚህ በታች 4 አረፍተ ነገሮች አሉ፡፡ በየትኛዎቹ አረፍተ ነገር/ሮች እንደሚስማሙ ይነግሩኛል፡፡ በየትኛው አረፍተ ነገር/ሮች እንደተስማሙ መንገር አይጠበቅቦትም፡፡ በስንቱ አረፍተ ነገር/ሮች እንደሚስማሙ ብቻ ይንገሩኝ፡፡ 1) ብዙ ጊዜ በስራዬ ደስተኛ ነኝ 2) በስራዬ ጎበዝ እንደሆንኩ አስባለሁ 3) ባለፈው 2 አመታት ውስጥ ያለ ፈቃድ ስራ ቀርቼ አውቃለሁ 4) ደሞዜ የምሰራውን ስራ ያሳያል/ይወክላል
end_group	list_rand2
select_one yes_no	qi_aware	Are you aware of the Quality Improvement programme run by IHI?	Sagaantaa fooya'insaa qulqullina dhabbataa IHI ttin godhaamaa jiruu hubaanoo qabdaa/	በ IHI አማካኝነት ስለ ሚተገበረው Quality Improvement programme(የጥራት ማሻሻያ ፕሮግራም) ግንዛቤ/መረጃ አሎት?
select_one yes_no	qi_team	Have you been part of the Quality Improvement team in this facility? For HEWs, ask if they are part of the team in that health centre.	Akkaa dhabaataa kanatti garee fooya'insaa dhabaatee jiruu kessatti atii miseensa?	የ ተቋሙ የ Quality Improvement (የጥራት ማሻሻያ) ቡድን አባል ኖት (ለጤና ኤክስቴንሽን ሰራተኞች በጤና ጣቢያ ደረጃ ባለው ቡድን ውስጥ መኖራቸውን ጠይቅ/ቂ)						selected(${qi_aware}, '1')
select_multiple ls	no_ls	Which learning sessions have you attended? (If any)	Sagantaa marii isaa kam irraatii hirmaatee?	በየትኛው የመማሪያ መርሀ ግብር(learning session) ላይ ተሳትፈዋል (ከተሳተፉ)						selected(${qi_aware}, '1')
integer	qi_length	How long have you been working on this quality improvement team? (enter number of months)	Garee fooya'insaa qulqullina kana keessaa yeroo amamiif hojatee? (ji'aan taa'uu qabaa)	በ quality improvement (የጥራት ማሻሻያ) ቡድን ለምን ያህል ጊዜ ሰሩ (በወር ይጻፍ)						selected(${qi_aware}, '1') and selected(${qi_team}, '1')
integer	qi_size	Estimate the number of people who are on your quality improvement team	Bayinaa namoota garee kana kessatti argaman tilmaamii	በእርስዎ quality improvement (የጥራት ማሻሻያ) ቡድን ውስጥ ምን ያህል ሰዎች እንዳሉ በግምት ይንገሩኝ						selected(${qi_aware}, '1')
select_one qi_freq	qi_freq	How frequently did your quality improvement team meet?	Gareen kun yeroo hamaam hamaattin walgahaa?	የ እርስዎ quality improvement (የጥራት ማሻሻያ) ቡድን በየስንት ጊዜ ይገናኛል
select_multiple qi_activities	qi_activities	From the following list of activities, which did you see your QI team do in the last 12 months?	ji'oota 12 darbaan keessatti hoojiin kana tarreffamaan keessa gareen QI(Fooyee'insaa qulqullina) kessani isaa kam rawwataan?	ከሚከተሉት ተግባራት ውስጥ የእናንተ quality improvement (ጥራት ማሻሻል) ቡድን ባለፈው 12 ወራት ውስጥ የትኞቹን አከናውኗል?
select_one yes_no	qi_mentor	Have you received coaching or mentoring visits on QI?	Fooya'insaa qulqullina irraatti hordaafii fi deggarsaa argaateeta?	quality improvement (በጥራት ማሻሻያ) ዙሪያ ስልጠና ወይንም ድጋፍ አግኝተው ያውቃሉ						selected(${qi_aware}, '1')
begin_group	rmc_a									selected(${patient_facing}, '1')
select_multiple rmc	rmc1	Now I would like to focus on respectful care during child birth. Treating clients with respect and dignity during childbirth, labour, delivery and soon after delivery is part of the client rights. In your own opinion what would constitute clients rights during labour and delivery? (DO NOT read these out to respondents - let the respondent answer the question, and select as many options as you thi…	Amma kanan sigaafadhu haadholiin yeroo da’umsaa kabaja fi kunuunsa kennamuuf ilaalata. Haadholiin yeroo cininsuu, da’umsaa fi erga da’ani booda kabajuu fi seeran kununsuun mirga haadholii keessatti ramadama. Akka ilaalcha keessaniitti haadholiin yeroo cininsuu fi da’umsaa mirgi isaan qaban mal mal fa’i.( filannoowwan hin dubbisin, gaafatamaan deebii isaa akka deebsu godhi, filannoowwan keessaa ga…	አሁን የምጠይቅዎ በወሊድ ጊዜ ለእናቶች የሚደረግን አክብሮት የተላበሰ እንክብካቤ ይመለከታል እናቶችን በምጥ ጊዜ፣ በወሊድ ጊዜ እና ከወለዱ በኋላ በማክበር እና በትህትና መርዳት ከእናቶች መብት ውስጥ ይካተታል፡፡ በእርስዎ አመለካከት እናቶች የምጥ እና የወሊድ ጊዜ እንክብካቤ የሚኖራቸው መብቶች ምን ምን ናቸው? (ምርጫዎቹን አታንብብ። ተጠያቂው ጥያቄውን እንዲመልስ አድርግ። ከምርጫዎቹ ውስጥ ተጠያቂው የጠቀሳቸውን በሙሉ ምረጥ።)										Select as many as apply
select_one yes_no	rmc2	In your own opinion, are these clients rights violated during childbirth in this facility?	Akka ilaalcha keetitti buufaata/dhaabbata fayyaa kana keessatti yeroo da’umsaa mirgoota kana keessa yoo xiqaatte tokko cabeeraa jette yaadaa?	በእርስዎ አመለካከት በዚህ ጤና ተቋም ውስጥ በወሊድ ጊዜ እነዚህ መብቶች ውስጥ ቢያንስ አንዱ ተጥሱዋል ብለው ያምናሉ?
select_multiple rmc	rmc3	Which of these rights are frequently violated?	Deebiin kee eeyyee yoo ta’e mirgoota kanneen kamiidha yeroo baay’ee kan caban?	አዎ ከሆነ የትኞቹ መብቶች ናቸው ብዙ ጊዜ የሚጣሱት?						selected(${rmc2}, '1')				Select as many as apply
select_one yes_no	rmc4	In your own personal capacity have you ever done anything that made clients feel their rights have been violated?	Isiin dhuunfaa keessanin akka ogeessa tokkotti mirgoonni haadhoolii kun akka cabetti akka itti dhaga’amu wantaa godhu gootanii beektuu	እርስዎ በግልዎ ባለዎት የስራ ሃላፊነት እናቶች መብታቸው እንደተጣሰ እንዲሰማቸው የሚያደርግ ነገር አድርገው ያውቃሉ?
select_multiple rmc	rmc5	Which of these rights are frequently violated?	Deebiin kee eeyyee yoo ta’e mirgoonni haadhoolii Kun akka cabetti akka itti dhaga’amu kan gootan isaan kamii dha?	አዎ ከሆነ እናቶች የትኞቹን መብቶች ነው እንደተጣሰ እንዲሰማቸው ያደረጉት?						selected(${rmc4}, '1')				Select as many as apply
end_group	rmc_a
begin_group	rmc_b							table-list		selected(${patient_facing}, '1')
note	rmc_b_n	Here are some statements. For each I would like you to answer a number between 1 and 5, where 1 means you strongly agree with the statement and 5 means you strongly disagree.	kanneen armaan gadii keessaa guutumman guututti waliin gala, waliin gala, kanarratti yaada hin qabu, walii hin galu, guutumman guututti walii hin galu jechuudhan akka naa deebistanan isin gaaffadha.	ከዚህ ቀጥሎ ለቀረቡት ገለፃዎች ሙሉ በሙሉ እስማማለሁ፡ እስማማለሁ፡ ገለልተኛ፡ አልስማማም፡ ሙሉ በሙሉ አልስማማም በማለት እንዲመልሱ እንጠይቃለን።
select_one likert	rmc_b_1	I feel that it is not always necessary to obtain consent from clients when conducting a vaginal examination	Yeroo gadameessi ilaalamu hunda haadhoolii irra eeyama gafachuun hin barbaachisu	የማህጸን ምርመራ በሚደረግበት ጊዜ ሁሉ ከእናትየው ፍቃድ መጠየቅ አስፈላጊ አይደለም
select_one likert	rmc_b_2	If a woman’s uterus rapture during labour and delivery and it becomes necessary for the doctor to perform hysterectomy in order to save her life. It is not always necessary to inform her of this unplanned procedure before she is discharged home	Yeroo cininsuu fi da’umsaa baqaqinsi gadameessaa yoo muudate ogeessi fayyaa Yoo gadameessa muree baase haati gara manaa utuu hin deemin dura waa’ee opreshinii sana yeroo hunda haadhatti himuun hin barbaachisu	በምጥ እና በወሊድ ጊዜ የማህጸን መተርተር (uterus rapture) ቢያጋጥም እና ዶክተሩ/የጤና ባለሙያው የእናትየውን ህይወት ለመታደግ ሂስተሬክቶሚ ( hysterectomy ) ቢያደርግ እናትየው ወደ ቤት ከመሄድዋ በፊት ሳይታቀድ ስለ ተደረገው ህክምና ለእናትየዋ ሁልጊዜ መንገር አስፈላጊ አይደለም፡፡
select_one likert	rmc_b_3	On admission mothers should be allowed to select the provider/s of their choice during labour and delivery.	Haadholiin yeroo cininsuufi da’umsaaf yoo seenan ogeessa barbaadan akka filatan eeyyamamuu qaba	እናቶች ለምጥ እና ለወሊድ ሲገቡ የፈለጉትን የጤና ባለሙያ እንዲመርጡ መፈቀድ አለበት፡፡
select_one likert	rmc_b_4	Treating mothers with care and respect during child birth does not necessarily make clients come back to this facility	Haadholiin yeroo da’umsaaf dhufan kununsa fi kabajaan simachuun deebi’ani akka gara buufata fayyaa dhufan hin godhu	እናቶች ለወሊድ በሚመጡ ጊዜ በእንክብካቤ እና በአክብሮት ማስተናገድ እናቶቹ ዳግመኛ ወደ ጤና ተቋም እንዲመጡ አያደርግም፡፡
select_one likert	rmc_b_5	During labor and delivery being harsh to the mothers ensures that they cooperated with you during procedures	yeroo cininsuufi da’umsaa haadholiif nama hama/tuu ta’uun haadholiif gargarsi fayya yoo godhamuuf akka deeggersa godhan godha	በምጥ እና በወሊድ ጊዜ ለእናቶች መጥፎ መሆን እናቶቹ ህክምና እርዳታ በሚደረግበት ጊዜ እንዲተባበሩ ያደርጋል፡፡
select_one likert	rmc_b_6	Sharing beds with other mothers in this facility is generally acceptable to the mothers during labour and delivery	Dhaabata atti itti hojjattu keessatti yeroo cininsuufi da’umsaa siree irra waliin rafuun haadholii biratti fudhatama qaba	በሚሰሩበት ተቋም ውስጥ በምጥ እና በወሊድ ጊዜ አልጋን መጋራት በእናቶች ዘንድ ተቀባይነት አለው፡፡
end_group	rmc_b
select_one yes_no	disrespect_any	Some clients have reported to have been disrespected during labour and delivery either in the media or other foras. Has any kind of disrespect happened to any client in this facility?	Haadholiin tokko tokko yeroo cininsuu fi da’umsaa haala kabaja hin qabneen akka keessumaa’an miidiyaalee fi foramii adda addaa irratti nii dubbatu. Dhaabata hojjatan keessatti haala kabaja hin qabneen haadhollin akka keessuma’an godhamee beeka.	አንዳንድ እናቶች በምጥ እና በወሊድ ጊዜ አክብሮት የሌለው መስተንግዶ እንዳለ በሚድያ እና በፎረም ላይ ይናገራሉ፡፡ በሚሰሩበት ተቋም ውስጥ አክብሮት የሌለው መስተንግዶ በእናቶች ላይ ተደርጎ ያውቃል?
select_multiple disrespect	disrespect_what	What has happened?	Deebiin kee eeyyen yoo ta’e. haali kabaja hin qabnee kan akkamitu raawwatame	ምን አይነት አክብሮት የጎደለው እንክብካቤ ተደርጉዋል?						selected(${disrespect_any}, '1')				Select as many as apply
begin_group	vignette_1									selected(${patient_facing}, '1')
select_multiple knowledge_1	knowledge_1	In the final part of this survey, I would like to ask you what you would do in a clinical situation. Mrs. X, a married woman of 26, has recently moved into the area and comes to see you for the first time. She is obviously pregnant and reports that she has not received any antenatal care for this pregnancy. Please tell me what questions you would ask Mrs X and what actions you would take. What qu…	Dhuma irratti yeroo yaali mal akka gootan isinin gaafadha. Aaddee X n wagga 26 Kan taateefi Kan heerumte yoo taatu iddo isin hojjattan yeroo dhihoo dhufte. Yeroo duraatiif yaali argachuuf isin bira dhufte. Yeroo isin bira dhuftu garaatti Kan baatuufi hordoffi tajaajila ulfaa hin qabdu, aadde x’n gaaffi akkam akkam akka gaafattan fi mal mal akka gootaniif natti himtu? Waa’ee seena ulfa durii ilaal…	በመጨረሻ በህክምና ወቅት ምን እንደሚያደርጉ እጠይቅዎታለሁ ወ/ሮ X የ26 አመት ባለትዳር ሴት ስትሆን እርስዎ ወደሚሰሩበት አካባቢ የመጣችው በቅርብ ነው፡፡ ህክምና ለማግኘት ለመጀመሪያ ጊዜ እርስዎ ጋር መጣች፡፡ በመጣች ጊዜ እርጉዝ ስትሆን ምንም የእርግዝና ክትትል አላደረገችም፡፡ ወ/ሮ xን ምን ምን ጥያቄዎች እንደሚጠይቋት እና ምን ምን እንደሚያደርጉ ይንገሩኝ? ምን ምን ጥያቄዎች ወ/ሮ Xን ስላለፈው እርግዝናዋ ይጠይቋታል? ምርጫዎቹን አያንቡላቸው፡፡ ለእያንዳንዱ ምርጫ፣ ጤና ባለሙያው መጥቀሱን ወይም አለመጥቀሱን ይመዝግቡ										Select as many as apply
select_multiple knowledge_2	knowledge_2	What questions would you ask Mrs X about her current pregnancy?	Aaddee x seenaa haala ulfa ammaa ilaalchisee mal mal gafattuu?(hamma deebisan filadhu)	ወ/ሮ Xን ስለ አሁን እርግዝናዋ ምን ምን ጥያቄዎች ይጠይቋታል?										Select as many as apply
select_multiple knowledge_3	knowledge_3	What questions would you ask Mrs X about her medical history?	Aaddee x’ haala seenaa dhukkuba meedikaala ishee mal mal gaffattu?	ወ/ሮ Xን ስለ ህክምና ታሪኳ ምን ምን ጥያቄዎች ይጠይቋታል?										Select as many as apply
select_multiple knowledge_4	knowledge_4	What physical examinations would you perform on Mrs X?	Aaddee x’ qaama ishee irratti/ physical examination irratti mal mal ilaalta	ለወ/ሮ X ምን ምን አካላዊ ምርመራ ያደርጉላታል?										Select as many as apply
select_multiple knowledge_5	knowledge_5	What investigations would you perform on Mrs X?	Aaddee x dhaaf yaalii labraatoorii mal mal gootuuf	ለወ/ሮ X ምን ምን የላብራቶሪ ምርመራ ያደርጉላታል?										Select as many as apply
select_multiple knowledge_6	knowledge_6	What drugs or supplies would you provide/ prescribe to Mrs X?	Aaddee x dhaf qoricha ykn wanta dabalataa mal gootuuf ykn kennituuf	ለወ/ሮ X ምን ምን መድሀኒቶች ወይም ተጨማሪ ነገሮች ይሰጧታል ወይም ያዙላታል?										Including laboratory. Select as many as apply
end_group	vignette_1
select_one enjoy	participant_enjoy	Final question: how enjoyable was it to complete this survey?	Duraan dursee gaaffiwwaan kana akkamitti ilaaltan?	በመጀመሪያ ጥያቄዎቹን እንዴት አገኛችኃቸው?
begin group	phone_nos							field-list
text	phone	On behalf of the study team, thank you for your time and effort in completing this survey. In one year's time, we will be conducting follow up work. If you are willing to be contacted to take part in this, please tell me your phone number.	Gaafif deebiiwwan kana guutuuf yaalii gotanii fi yeroo keessaniif galatooma. Wagga tokko keessatti, hojii hordoffii ni goona. Yoo hirmaachuuf fedhii qabaatte bilbila keessan nutti himaa.	ይህንን መጠይቅ ለመሙላት ላደረጉት ጥረት እና ለጊዜዎት እናመሰግናለን፡፡ In one year's time, we will be conducting follow up work. If you are willing to be contacted to take part in this, please tell me your phone number.
text	part_name	Type participant name	Type participant name	Type participant name
text	phone2	In case we cannot contact you on that number, please give us the phone numbers of close friend or relatives where we can reach you. #1	lakoofsaa bilbilaa yoosii argaachuu banee lakoofsaa bilbilaa firaa/ hiriyaa keetti nuu kenni	ምን አልባት በዚህ ቅጥር ባናገኝዎ፤ እርስዎን ለማግኘት እንዲረዳን እባክዎትን የቅርብ ጓደኛዎን ወይንም የቅርብ ዘመድዎን ስልክ ቁጥር ይስጡን
text	phone3	#2	#2	#2
text	phone4	#3	#3	#3
end group	phone_nos
text	int_comments	Note to interviewer: Please type any additional information that is relevant. E.g. Were you interrupted? Did the participant mention a history item you thought was relevant, but was not on the list?	Note to interviewer: Please type any additional information that is relevant. E.g. Were you interrupted? Did the participant mention a history item you thought was relevant, but was not on the list?	Note to interviewer: Please type any additional information that is relevant. E.g. Were you interrupted? Did the participant mention a history item you thought was relevant, but was not on the list?

## Sheet: choices
list_name	name	label::English	image::English	label	image	image::Oromifa	label::Oromifa
facility_type	1	Hospital		ሆስፒታል			ሆስፒታል
facility_type	2	Health Centre		ጤና ጣቢያ			ጤና ጣቢያ
facility_type	3	Health Post		ጤና ኬላ			ጤና ኬላ
facility_type	4	Woreda Health Office		የወረዳ ጤና ቢሮ			የወረዳ ጤና ቢሮ
facility_type	5	Zonal Health Department		የዞን ጤና ክፍል			የዞን ጤና ክፍል
facility_type	6	Regional Health Bureau		የክልል ጤና ቢሮ			የክልል ጤና ቢሮ
facility_type	99	Other (specify on next page)		ሌላ (በሚቀጥለው ገጽ ላይ ይጠቀስ)			ሌላ (በሚቀጥለው ገጽ ላይ ይጠቀስ)
sex	1	Male		ወንድ			Dhiiraa
sex	2	Female		ሴት			Dubra
time_facility	1	Less than one month		ከአንድ ወር ያነሰ			Ji’a tokko gadi
time_facility	2	Between one month and six months		ከአንድ ወር እስከ ስድስት ወር			Ji’a tokko hanga ji’a jaha
time_facility	3	Between six months and one year		ከስድስት ወር እስከ አንድ ዓመት			Ji’a jahaa hanga wagga tokkoo
time_facility	4	Between one and two years		ከአንድ ዓመት እስከ ሁለት ዓመት			wagga tokkoo hanga wagga lamaa
time_facility	5	Between two and four years		ከሁለት ዓመት እስከ አራት ዓመት			wagga lamaa hangaa wagga afurii
time_facility	6	Longer than four years		ከአራት ዓመት በላይ			wagga afurii ol
training	0	No formal medical training		ምንም የሕክምና ስልጠና የለኝም			Barnoota fayyaa hin qo’anne
training	1	Generalist (non-specialist) medical doctor		ዶክተር			Dooktara waliigalaa
training	2	Specialist medical doctor		ስፔሻሊስት			Ispeshalistii
training	3	Health Officer		ጤና መኮንን			Qondala fayyaa
training	5	Nursing Professional (excluding degree nurse)		ነርስ(ዲፕሎማ)			Narsii(diploomma)
training	6	Degree nurse		ዲግሪ ነርስ			Narsii digirii
training	7	Midwifery professional (excluding degree midwife)		አዋላጅ ነርስ(ዲፕሎማ)			Narsii deesftuu(dipiloomaa)
training	8	Degree midwife		ዲግሪ አዋላጅ ነርስ			Narsii deesftuu digirii
training	9	Health Extension Worker		ጤና ኤክስቴንሽን ሰራተኛ			Ekstenshinii fayyaa
training	10	Integrated emergency surgical officer (IESO)		Integrated emergency surgical officer (IESO)			Integrated emergency surgical officer (IESO)
training	98	Other health worker (specify on next page)		ሌላ (በሚቀጥለው ገጽ ላይ ይጠቀስ)			Kan biraa(fuula itti aanu irratti bareessi)
contract	1	Permanent		ቋሚ			ቋሚ
contract	2	Fixed term (more than 6 months)		ለተወሰነ ጊዜ (ከስድስት ወር በላይ)			ለተወሰነ ጊዜ (ከስድስት ወር በላይ)
contract	3	Short term (less than 6 months)		ለአጭር ጊዜ (ከስድስት ወር በታች)			ለአጭር ጊዜ (ከስድስት ወር በታች)
contract	4	Casual (no contract)		መደበኛ ያልሆነ (ኮንትራት የሌለው)			መደበኛ ያልሆነ (ኮንትራት የሌለው)
contract	5	Volunteer		በበጎ ፍቃደኝነት			በበጎ ፍቃደኝነት
contract	99	Other (specify on next page)		ሌላ (በሚቀጥለው ገጽ ላይ ይጠቀስ)			ሌላ (በሚቀጥለው ገጽ ላይ ይጠቀስ)
education	1	None		ምንም ትምህርት የለኝም			Waraqaa ragaa sadarkaa lammaffaa
education	2	Primary		የመጀመሪያ ደረጃ ትምህርት			Dipiloomaa
education	3	Secondary		ሁለተኛ ደረጃ ትምህርት			Digirii
education	4	College		የኮሌጅ ትምህርት			Digirii lammaffaa
education	5	University		የዩኒቨርሲቲ ትምህርት			Digirii lammaffa ol
education	6	Postgraduate		ከዲግሪ በላይ			Digirii ispeshalistii fayyaa/sertifikeetii
increase_decrease	1	Increased		ጨምሯል			ጨምሯል
increase_decrease	2	Decreased		ቀንሷል			ቀንሷል
increase_decrease	3	Stayed about the same		ተመሳሳይ/ለውጥ የለውም/			ተመሳሳይ/ለውጥ የለውም/
absent_activity	1	I got stuck traveling to work		ወደ ስራ መሄድ አልቻልኩም			ወደ ስራ መሄድ አልቻልኩም
absent_activity	2	I was sick		ታምሜ ነበር			ታምሜ ነበር
absent_activity	3	Looking after the children		ልጆችን ለመጠበቅ			ልጆችን ለመጠበቅ
absent_activity	4	Household chore		የቤት ውስጥ ስራ			የቤት ውስጥ ስራ
absent_activity	5	Attending another job (paid)		ሌላ ስራ ስሰራ ነበር(ክፍያ ያለው)			ሌላ ስራ ስሰራ ነበር(ክፍያ ያለው)
absent_activity	6	Attending another job (unpaid)		ሌላ ስራ ስሰራ ነበር(ክፍያ የሌለው)			ሌላ ስራ ስሰራ ነበር(ክፍያ የሌለው)
absent_activity	7	Tired from previous day		ባለፈው ቀን ድካም ምክንያት			ባለፈው ቀን ድካም ምክንያት
absent_activity	99	Other (specify on next page)		ሌላ (በሚቀጥለው ገጽ ላይ ይጠቀስ)			ሌላ (በሚቀጥለው ገጽ ላይ ይጠቀስ)
absent_action	1	Facility head/manager contacts you?		የተቋሙ አስተዳደር አነጋገረዎት			የተቋሙ አስተዳደር አነጋገረዎት
absent_action	2	Your salary/allowance/ bonus is reduced?		ደሞዝዎ/አበል/ቦነስ ተቀነሰ			ደሞዝዎ/አበል/ቦነስ ተቀነሰ
absent_action	3	Manager discusses this with you		አስተዳዳሪው በዚህ ጉዳይ ከአንተ/ቺ ጋር ተወያዩ			አስተዳዳሪው በዚህ ጉዳይ ከአንተ/ቺ ጋር ተወያዩ
absent_action	4	Your co-workers speak to you about it		አብረውህ/ሽ የሚሰሩ ሰራተኞች በዚህ ጉዳይ አናግረውሀል/ሻል			አብረውህ/ሽ የሚሰሩ ሰራተኞች በዚህ ጉዳይ አናግረውሀል/ሻል
absent_action	5	Nothing happenned		ምንም አልተፈጠረም			ምንም አልተፈጠረም
improvement	1	A lot of improvement		ብዙ መሻሻል			ብዙ መሻሻል
improvement	2	Some improvement		ጥቂት መሻሻል			ጥቂት መሻሻል
improvement	3	No improvement		ምንም መሻሻል የለም			ምንም መሻሻል የለም
well_managed	1	Very well managed		በጣም ጥሩ አስተዳደር			በጣም ጥሩ አስተዳደር
well_managed	2	Well managed		ጥሩ አስተዳደር			ጥሩ አስተዳደር
well_managed	3	Neither well, nor poorly managed		ገለልተኛ/ ጥሩም ደካማም ያልሆነ አስተዳደር			ገለልተኛ/ ጥሩም ደካማም ያልሆነ አስተዳደር
well_managed	4	Poorly managed		ደካማ አስተዳደር			ደካማ አስተዳደር
well_managed	5	Very poorly managed		በጣም ደካማ አስተዳደር			በጣም ደካማ አስተዳደር
well_managed	88	Don't know		አላውቅም			አላውቅም
supervision	1	Somone working at this facility		እዚህ ተቋም ውስጥ የሚሰራ ሰው			እዚህ ተቋም ውስጥ የሚሰራ ሰው
supervision	2	Somone working in a different facility		ከእዚህ ተቋም ውጭ የሚሰራ ሰው			ከእዚህ ተቋም ውጭ የሚሰራ ሰው
supervision	3	Nobody		ማንም			ማንም
supervision	88	Don't know		አላውቅም			አላውቅም
whopays	1	The government/district		መንግስት			መንግስት
whopays	2	The facility		ተቋሙ			ተቋሙ
whopays	3	Dioceses/Parish		የሐይማኖት ድርጅት			የሐይማኖት ድርጅት
whopays	4	Other (specify on next page)		ሌላ (በሚቀጥለው ገጽ ላይ ይጠቀስ)			ሌላ (በሚቀጥለው ገጽ ላይ ይጠቀስ)
reason_increase	1	Routine increase		የተለመደ ጭማሪ			የተለመደ ጭማሪ
reason_increase	2	General performance		ጠቅላላ ክንውን			ጠቅላላ ክንውን
reason_increase	3	Promotion		እድገት			እድገት
reason_increase	4	Other (specify on next page)		ሌላ (በሚቀጥለው ገጽ ላይ ይጠቀስ)			ሌላ (በሚቀጥለው ገጽ ላይ ይጠቀስ)
benefits	1	Free or subsidized housing		ነጻ/ቅናሽ ቤት			ነጻ/ቅናሽ ቤት
benefits	2	Health care benefits or medicines		ነጻ ህክምና እና መድሀኒት			ነጻ ህክምና እና መድሀኒት
benefits	3	Free food/meals at work		ነጻ ምግብ በስራ ቦታ			ነጻ ምግብ በስራ ቦታ
benefits	4	Uniform at work		የስራ ልብስ			የስራ ልብስ
benefits	5	Shoes for your work		የስራ ጫማ			የስራ ጫማ
benefits	6	Transport between work and home		ከቤት ወደ ስራ የትራንስፖርት አገልግሎት			ከቤት ወደ ስራ የትራንስፖርት አገልግሎት
benefits	7	Free or subsidized school for children		ለልጆች ነጻ/ቅናሽ ትምህርት ቤት			ለልጆች ነጻ/ቅናሽ ትምህርት ቤት
benefits	99	Other (specify on next page)		ሌላ (በሚቀጥለው ገጽ ላይ ይጠቀስ)			ሌላ (በሚቀጥለው ገጽ ላይ ይጠቀስ)
other_income_source	1	Work in another government facility		ሌላ የመንግስት ተቋም ውስጥ እሰራለሁ			ሌላ የመንግስት ተቋም ውስጥ እሰራለሁ
other_income_source	2	Work in a private clinic/practice		የግል ክሊኒክ/ተቋም ውስጥ እሰራለሁ			የግል ክሊኒክ/ተቋም ውስጥ እሰራለሁ
other_income_source	3	Work in a pharmacy		ፋርማሲ ውስጥ እሰራለሁ			ፋርማሲ ውስጥ እሰራለሁ
other_income_source	4	Sell Drugs		መድሀኒት እሸጣለሁ			መድሀኒት እሸጣለሁ
other_income_source	5	Agricultural activity		የግብርና ስራ እሰራለሁ			የግብርና ስራ እሰራለሁ
other_income_source	6	Other small/petty business		ሌላ ትንሽ ንግድ እሰራለሁ			ሌላ ትንሽ ንግድ እሰራለሁ
other_income_source	99	Other (specify on next page)		ሌላ (በሚቀጥለው ገጽ ላይ ይጠቀስ)			ሌላ (በሚቀጥለው ገጽ ላይ ይጠቀስ)
agree_disagree	1	Agree		እስማማለሁ			waliin gala
agree_disagree	2	Disagree		አልስማማም			walii hin galu
agree_disagree	3	Neither agree or disagree		ገለልተኛ			Yaada hin qabu
likert	1	Strongly agree		ሙሉ በሙሉ እስማማለሁ			Guutumaa guututti waliin gaala
likert	2	Agree		እስማማለሁ			waliin gala
likert	3	Neutral		ገለልተኛ			Yaada hin qabu
likert	4	Disagree		አልስማማም			walii hin galu
likert	5	Strongly disagree		ሙሉ በሙሉ አልስማማም			Guutumaa guututti walii hin gaalu
knowledge_1	1	Number of previous pregnancies		Number of previous pregnancies			Number of previous pregnancies
knowledge_1	2	Number of live births		Number of live births			Number of live births
knowledge_1	3	Number of miscarriages/stillbirths/abortions		Number of miscarriages/stillbirths/abortions			Number of miscarriages/stillbirths/abortions
knowledge_1	4	Any bleeding during last pregnancy		Any bleeding during last pregnancy			Any bleeding during last pregnancy
knowledge_1	5	Mode of previous deliveries		Mode of previous deliveries			Mode of previous deliveries
knowledge_1	6	Birth weight of previous babies		Birth weight of previous babies			Birth weight of previous babies
knowledge_1	7	Tetanus immunization during last pregnancy		Tetanus immunization during last pregnancy			Tetanus immunization during last pregnancy
knowledge_1	8	Any genetic abnormalities in previous babies		Any genetic abnormalities in previous babies			Any genetic abnormalities in previous babies
knowledge_1	9	Place of previous deliveries		Place of previous deliveries			Place of previous deliveries
knowledge_1	10	Year(s) of previous deliveries		Year(s) of previous deliveries			Year(s) of previous deliveries
knowledge_1	11	History of twin birth		History of twin birth			History of twin birth
knowledge_2	1	Last normal menstrual date		Last normal menstrual date			Last normal menstrual date
knowledge_2	2	Any health problems now		Any health problems now			Any health problems now
knowledge_2	3	Any contractions		Any contractions			Any contractions
knowledge_2	4	Any vaginal bleeding		Any vaginal bleeding			Any vaginal bleeding
knowledge_2	5	Blurring of vision		Blurring of vision			Blurring of vision
knowledge_2	6	Edema		Edema			Edema
knowledge_2	7	Leakage of liquid		Leakage of liquid			Leakage of liquid
knowledge_2	8	Decreased or absent foetal movement		Decreased or absent foetal movement			Decreased or absent foetal movement
knowledge_2	9	Quicknening		Quicknening			Quicknening
knowledge_2	10	Weight loss/gain		Weight loss/gain			Weight loss/gain
knowledge_2	11	Any nausea or vomiting		Any nausea or vomiting			Any nausea or vomiting
knowledge_2	12	Are you taking any medication?		Are you taking any medication?			Are you taking any medication?
knowledge_2	13	Have you had tetanus immunization?		Have you had tetanus immunization?			Have you had tetanus immunization?
knowledge_2	14	If the pregnancy was planned or unplanned		If the pregnancy was planned or unplanned			If the pregnancy was planned or unplanned
knowledge_3	1	Any history of high blood pressure		Any history of high blood pressure			Any history of high blood pressure
knowledge_3	2	Any history of diabetes		Any history of diabetes			Any history of diabetes
knowledge_3	3	Any previous STI/HIV?		Any previous STI/HIV?			Any previous STI/HIV?
knowledge_3	4	Previous use of family planning?		Previous use of family planning?			Previous use of family planning?
knowledge_3	5	Ever had a pap smear?		Ever had a pap smear?			Ever had a pap smear?
knowledge_3	6	History of heart disease, malaria, liver disease or goiter		History of heart disease, malaria, liver disease or goiter			History of heart disease, malaria, liver disease or goiter
knowledge_3	7	Family history of hereditary disease		Family history of hereditary disease			Family history of hereditary disease
knowledge_3	8	Any allergies to medication		Any allergies to medication			Any allergies to medication
knowledge_3	9	Current or previous smoker		Current or previous smoker			Current or previous smoker
knowledge_3	10	Any history of alcohol use		Any history of alcohol use			Any history of alcohol use
knowledge_3	11	Any history of illicit drug use		Any history of illicit drug use			Any history of illicit drug use
knowledge_3	12	Any history of epilepsy		Any history of epilepsy			Any history of epilepsy
knowledge_4	1	Body height		Body height			Body height
knowledge_4	2	Body weight		Body weight			Body weight
knowledge_4	3	Blood pressure		Blood pressure			Blood pressure
knowledge_4	4	Temperature		Temperature			Temperature
knowledge_4	5	Respiratory rate		Respiratory rate			Respiratory rate
knowledge_4	6	Palpate abdomen (Leopold maneuvers)		Palpate abdomen (Leopold maneuvers)			Palpate abdomen (Leopold maneuvers)
knowledge_4	7	Listen to fetal heartbeat		Listen to fetal heartbeat			Listen to fetal heartbeat
knowledge_4	8	Pelvic examination to check for edema/swelling		Pelvic examination to check for edema/swelling			Pelvic examination to check for edema/swelling
knowledge_4	9	Measure size of womb		Measure size of womb			Measure size of womb
knowledge_4	10	HEENT		HEENT			HEENT
knowledge_4	11	Examine lower extremities		Examine lower extremities			Examine lower extremities
knowledge_5	1	Pregnancy test		Pregnancy test			Pregnancy test
knowledge_5	2	Hemoglobin test		Hemoglobin test			Hemoglobin test
knowledge_5	3	Urine test for diabetes		Urine test for diabetes			Urine test for diabetes
knowledge_5	15	Malaria test		Malaria test			Malaria test
knowledge_5	4	Urine protein		Urine protein			Urine protein
knowledge_5	5	Ultrasound		Ultrasound			Ultrasound
knowledge_5	6	Blood platelets count		Blood platelets count			Blood platelets count
knowledge_5	7	Liver enzymes		Liver enzymes			Liver enzymes
knowledge_5	8	Serum urea and creatine		Serum urea and creatine			Serum urea and creatine
knowledge_5	9	HIV test		HIV test			HIV test
knowledge_5	10	STI test		STI test			STI test
knowledge_5	11	Rubella antibodies		Rubella antibodies			Rubella antibodies
knowledge_5	12	Blood group and RH and cross matching		Blood group and RH and cross matching			Blood group and RH and cross matching
knowledge_5	13	Hepatitis B or C antigen		Hepatitis B or C antigen			Hepatitis B or C antigen
knowledge_5	14	VDRL or RPR		VDRL or RPR			VDRL or RPR
knowledge_6	1	Insecticide treated mosquito net		Insecticide treated mosquito net			Insecticide treated mosquito net
knowledge_6	2	Iron/folic acid supplements		Iron/folic acid supplements			Iron/folic acid supplements
knowledge_6	3	Intermittant preventive treatment for malaria		Intermittant preventive treatment for malaria			Intermittant preventive treatment for malaria
knowledge_6	4	Tetanus vaccination		Tetanus vaccination			Tetanus vaccination
knowledge_6	5	Deworming		Deworming			Deworming
knowledge_7	1	Ablity to drink or breastfeed		ጡት መጥባት መቻሉን			ጡት መጥባት መቻሉን
knowledge_7	2	Vomits everything		የበላውን ሁሉ ማስታወክ			የበላውን ሁሉ ማስታወክ
knowledge_7	3	Convulsions		መንቀጥቀጥ			መንቀጥቀጥ
knowledge_7	4	Duration of fever		ትኩሳቱ የቆየበት ጊዜ			ትኩሳቱ የቆየበት ጊዜ
knowledge_7	5	Measles within the last three months		ላለፉት 3 ወራት የነበረ የኩፍኝ በሽታ			ላለፉት 3 ወራት የነበረ የኩፍኝ በሽታ
knowledge_7	6	Presence of cough (INTERVIEWER SAYS: Yes, the child is coughing)
knowledge_7	7	Duration of cough
knowledge_7	8	Presence of diarrhea (INTERVIEWER SAYS: There is no diarrhea)
knowledge_7	9	Presence of ear problems (INTERVIEWER SAYS: There is no ear problems)
knowledge_7	10	Vaccination status
knowledge_7	11	Vitamin A status
knowledge_7	12	Deworming status
knowledge_7	13	Whether mother or child has had an HIV test
knowledge_8	1	Look for lethargy / unconsciousness
knowledge_8	2	Take temperature
knowledge_8	3	Look for runny nose
knowledge_8	4	Check neck stiffness
knowledge_8	5	Count the respiratory rate
knowledge_8	6	Observe breathing for chest indrawing
knowledge_8	7	Auscultate the chest (check wheezing/stridor)
knowledge_8	8	Examine throat
knowledge_8	9	Look for generalized rash (measles)
knowledge_8	10	Check for visible severe wasting
knowledge_8	11	Look for oedema both feet
knowledge_8	12	Check child’s weight against a growth chart
knowledge_8	13	Look for palmar pallor
knowledge_9	1	Malaria test
knowledge_10	1	Provide paracetamol
knowledge_10	2	Provide malaria medicine (ACT / Coartem)
knowledge_10	3	Provide antibiotics: Amoxicillin
knowledge_10	4	Provide antibiotics: Contrimoxazole
knowledge_10	5	Refer to hospital
never_always	1	Never		በጭራሽ			በጭራሽ
never_always	2	Sometimes		አንዳንዴ			አንዳንዴ
never_always	3	Often		ብዙ ጊዜ			ብዙ ጊዜ
never_always	4	Always		ሁል ጊዜ			ሁል ጊዜ
satis5	1	1 (least satisfied)		1(ዝቅተኛው እርካታ)			1(ዝቅተኛው እርካታ)
satis5	2	2		2			2
satis5	3	3		3			3
satis5	4	4		4			4
satis5	5	5 (most satisfied)		5(ከፍተኛው እርካታ)			5(ከፍተኛው እርካታ)
zerototen	0	0		0			0
zerototen	1	1		1			1
zerototen	2	2		2			2
zerototen	3	3		3			3
zerototen	4	4		4			4
zerototen	5	5		5			5
zerototen	6	6		6			6
zerototen	7	7		7			7
zerototen	8	8		8			8
zerototen	9	9		9			9
zerototen	10	10		10			10
onetoten	1	1		1			1
onetoten	2	2		2			2
onetoten	3	3		3			3
onetoten	4	4		4			4
onetoten	5	5		5			5
onetoten	6	6		6			6
onetoten	7	7		7			7
onetoten	8	8		8			8
onetoten	9	9		9			9
onetoten	10	10		10			10
dce_1_patient	Left	Left	left.png		left_amharic.png
dce_1_patient	A	A	dce_p_1a.png		dce_p_1a_amharic.png
dce_1_patient	B	B	dce_p_1b.png		dce_p_1b_amharic.png
dce_1_patient	N	N	none.png		none_amharic.png
dce_2_patient	Left	Left	left.png		left_amharic.png
dce_2_patient	A	A	dce_p_2a.png		dce_p_2a_amharic.png
dce_2_patient	B	B	dce_p_2b.png		dce_p_2b_amharic.png
dce_2_patient	N	N	none.png		none_amharic.png
dce_3_patient	Left	Left	left.png		left_amharic.png
dce_3_patient	A	A	dce_p_3a.png		dce_p_3a_amharic.png
dce_3_patient	B	B	dce_p_3b.png		dce_p_3b_amharic.png
dce_3_patient	N	N	none.png		none_amharic.png
dce_4_patient	Left	Left	left.png		left_amharic.png
dce_4_patient	A	A	dce_p_4a.png		dce_p_4a_amharic.png
dce_4_patient	B	B	dce_p_4b.png		dce_p_4b_amharic.png
dce_4_patient	N	N	none.png		none_amharic.png
dce_5_patient	Left	Left	left.png		left_amharic.png
dce_5_patient	A	A	dce_p_5a.png		dce_p_5a_amharic.png
dce_5_patient	B	B	dce_p_5b.png		dce_p_5b_amharic.png
dce_5_patient	N	N	none.png		none_amharic.png
dce_6_patient	Left	Left	left.png		left_amharic.png
dce_6_patient	A	A	dce_p_6a.png		dce_p_6a_amharic.png
dce_6_patient	B	B	dce_p_6b.png		dce_p_6b_amharic.png
dce_6_patient	N	N	none.png		none_amharic.png
dce_7_patient	Left	Left	left.png		left_amharic.png
dce_7_patient	A	A	dce_p_7a.png		dce_p_7a_amharic.png
dce_7_patient	B	B	dce_p_7b.png		dce_p_7b_amharic.png
dce_7_patient	N	N	none.png		none_amharic.png
dce_1_mgmt	Left	Left	left.png		left_amharic.png	left_orom.png
dce_1_mgmt	A	A	dce_m_1a.png		dce_m_1a_amharic.png	dce_m_1a_orom.png
dce_1_mgmt	B	B	dce_m_1b.png		dce_m_1b_amharic.png	dce_m_1b_orom.png
dce_1_mgmt	N	N	none.png		none_amharic.png	none_orom.png
dce_2_mgmt	Left	Left	left.png		left_amharic.png	left_orom.png
dce_2_mgmt	A	A	dce_m_2a.png		dce_m_2a_amharic.png	dce_m_2a_orom.png
dce_2_mgmt	B	B	dce_m_2b.png		dce_m_2b_amharic.png	dce_m_2b_orom.png
dce_2_mgmt	N	N	none.png		none_amharic.png	none_orom.png
dce_3_mgmt	Left	Left	left.png		left_amharic.png	left_orom.png
dce_3_mgmt	A	A	dce_m_3a.png		dce_m_3a_amharic.png	dce_m_3a_orom.png
dce_3_mgmt	B	B	dce_m_3b.png		dce_m_3b_amharic.png	dce_m_3b_orom.png
dce_3_mgmt	N	N	none.png		none_amharic.png	none_orom.png
dce_4_mgmt	Left	Left	left.png		left_amharic.png	left_orom.png
dce_4_mgmt	A	A	dce_m_4a.png		dce_m_4a_amharic.png	dce_m_4a_orom.png
dce_4_mgmt	B	B	dce_m_4b.png		dce_m_4b_amharic.png	dce_m_4b_orom.png
dce_4_mgmt	N	N	none.png		none_amharic.png	none_orom.png
dce_5_mgmt	Left	Left	left.png		left_amharic.png	left_orom.png
dce_5_mgmt	A	A	dce_m_5a.png		dce_m_5a_amharic.png	dce_m_5a_orom.png
dce_5_mgmt	B	B	dce_m_5b.png		dce_m_5b_amharic.png	dce_m_5b_orom.png
dce_5_mgmt	N	N	none.png		none_amharic.png	none_orom.png
dce_6_mgmt	Left	Left	left.png		left_amharic.png	left_orom.png
dce_6_mgmt	A	A	dce_m_6a.png		dce_m_6a_amharic.png	dce_m_6a_orom.png
dce_6_mgmt	B	B	dce_m_6b.png		dce_m_6b_amharic.png	dce_m_6b_orom.png
dce_6_mgmt	N	N	none.png		none_amharic.png	none_orom.png
dce_7_mgmt	Left	Left	left.png		left_amharic.png	left_orom.png
dce_7_mgmt	A	A	dce_m_7a.png		dce_m_7a_amharic.png	dce_m_7a_orom.png
dce_7_mgmt	B	B	dce_m_7b.png		dce_m_7b_amharic.png	dce_m_7b_orom.png
dce_7_mgmt	N	N	none.png		none_amharic.png	none_orom.png
well	1	Very well		በጣም ጥሩ			በጣም ጥሩ
well	2	Mostly well		ብዙ ጊዜ ጥሩ			ብዙ ጊዜ ጥሩ
well	3	A little well		በጥቂቱ ጥሩ			በጥቂቱ ጥሩ
well	4	Not very well		በጣም ጥሩ አይደለም			በጣም ጥሩ አይደለም
honest	1	Very honestly		በጣም በታማኝነት			በጣም በታማኝነት
honest	2	Mostly honestly		ብዙ ጊዜ በታማኝነት			ብዙ ጊዜ በታማኝነት
honest	3	A little honestly		በጥቂቱ በታማኝነት			በጥቂቱ በታማኝነት
honest	4	Not very honestly		በጣም ታማኝ ያልሆነ			በጣም ታማኝ ያልሆነ
enjoy	1	Very enjoyable		በጣም አስደሳች			Baay’ee nama gammachiisa
enjoy	2	A little enjoyable		ትንሽ አስደሳች			Xiqqa nama gammachiisa
enjoy	3	Not very enjoyable		ብዙም አያስደስትም			Baay’uma nama hin gammachiisu
enjoy	4	Not at all enjoyable		ምንም አያስደስትም			Homa nama hin gammachiisu
dce_easy	1	Very easy		በጣም ቀላል			Baay’ee salphaa
dce_easy	2	Easy		ቀላል			Salphaa
dce_easy	3	A little difficult		ትንሽ ከባድ			Xiqqoo ulfaataa
dce_easy	4	Quite difficult		ከባድ			Ulfaataa
dce_easy	5	Very difficult		በጣም ከባድ			Baay’ee ulfaataa
yes_no_only	1	Yes		አዎ			Eeyyen
yes_no_only	0	No		አይደለም			Mitti
yes_no	1	Yes		አዎ			Eeyyen
yes_no	0	No		አይደለም			Mitti
yes_no	98	Don’t know		አላውቅም			Hin beeku
who_wellbeing	0	At no time		ምንም ጊዜ አልተሰማኝም			Homaa natti hin dhaga’amne
who_wellbeing	1	Some of the time		አንዳንድ ጊዜ			yeeroo tokko tokko
who_wellbeing	2	Less than half of the time		ከግማሽ ጊዜ በታች			Torban tokko gadi
who_wellbeing	3	More than half of the time		ከግማሽ ጊዜ በላይ			Torban tokko ol
who_wellbeing	4	Most of the time		ብዙ ጊዜ			Yeroo baay’ee
who_wellbeing	5	All of the time		ሁል ጊዜ			yeroo hunda
fair	1	Very fair		በጣም ፍትሀዊ			Baay’ee haqa qabeessa
fair	2	Quite fair		ፍትሀዊ			Haqa qabeessa
fair	3	Neither fair or unfair		ፍትሀዊም ኢ-ፍትሀዊም አይደለም/ገለልተኛ			Haqa qabeessas/ haqa qabeessas miiti
fair	4	Quite unfair		ኢ-ፍትሀዊ			Haqa qabeessa miti
fair	5	Very unfair		በጣም ኢ-ፍትሀዊ			Baay’ee haqa qabeessaa miti
rp_salary	0	Less than average		ከአማካይ በታች			Giddu galeessa gadi
rp_salary	1	About average		አማካይ			Giddu galeessa
rp_salary	2	More than average		ከአማካይ በላይ			Giddu galeessa ol
rp_impact	0	A small impact on improving health in the community		የአካባቢውን ህብረተሰብ ጤና ለማሻሻል ዝቅተኛ አስተዋጽኦ አለው፡፡			Fayya ummatta naannoo fooyyessuuf dhiibaa gad aanaa qaba
rp_impact	98	A medium impact on improving health in the community		A medium impact on improving health in the community			A medium impact on improving health in the community
rp_impact	1	A large impact on improving health in the community		የአካባቢውን ህብረተሰብ ጤና ለማሻሻል ከፍተኛ አስተዋጽኦ አለው፡፡			Fayya ummatta naannoo fooyyessuuf dhiibaa ol’ aanaa qaba
rp_mgmt	0	Not supportive, and makes work more difficult		ድጋፍ አያደርጉም እና ስራውን ይበልጥ ከባድ ያደርጋሉ፡፡			Gargaarsa gochuu dhiisudhaan hojii ulfaataa godhu
rp_mgmt	1	Supportive, and makes work easier		ድጋፍ ይሰጣሉ እና ስራውን ቀላል ያደርጋሉ፡፡			Gargaarsa gochuudhaan hojii salphaa godhu.
rp_facility	0	Unreliable electricity and other services, with supplies you need not always available		አስተማማኝ መብራት እና የተለያዩ አገልግሎቶች የሉትም፡፡ ሁልጊዜ የተሟላ አቅራቦት የለውም፡፡			Yeeroo hunda ibsaa fi tajajila adda adda guutuu hin qabu. Yeeroo hunda tajajila guutuu hin dhiihessu.
rp_facility	1	Reliable electricity and other services, supplies are always available		አስተማማኝ መብራት እና የተለያዩ አገልግሎቶች አሉት፡፡ ሁልጊዜ የተሟላ አቅራቦት አለው፡፡			Yeeroo hunda ibsaa fi tajajila adda adda guutuu ni qaba. Yeroo hunda tajaajila ni dhiheessa
rp_training	0	None		የለም			Hin fudhanee
rp_training	1	1 - 5 days		1-5 ቀናት			Guyyaa 1-5
rp_training	2	6-10 days		6-10 ቀናት			Guyyaa 6-10
rp_training	3	11+ days		11+ ቀናት			Guyyaa 11 ol
rp_workload	0	Light: more than enough time to complete duties		ቀላል፡ስራውን ለማጠናቀቅ ከበቂ በላይ ጊዜ አለ			Salphaa: hojii xumuruuf yeroo gaha ol qaba.
rp_workload	1	Medium: enough time to complete duties		መካከለኛ፡ስራውን ለማጠናቀቅ በቂ ጊዜ አለ			Giddu galeessa: hojii xumuruuf yeroo gaha qaba.
rp_workload	2	Heavy: barely enough time to complete duties		ከባድ፡ስራውን ለማጠናቀቅ ያነሰ ጊዜ አለ			Ulfaataa: hojii xumuruuf yeroo xiqqoo qaba
good	1	Excellent		እጅግ በጣም ጥሩ			Baayye baayee gaarii dha
good	2	Very good		በጣም ጥሩ			Baayye gaarii dha
good	3	Good		ጥሩ			Gaarii
good	4	Fair		በቂ			Gaha
good	5	Poor		ደካማ			Dadhaba
onetothree	0	0 statements		0 አረፍተ ነገር			Hima 0
onetothree	1	1 statement		1 አረፍተ ነገር			Hima 1
onetothree	2	2 statements		2 አረፍተ ነገሮች			Hima 2
onetothree	3	3 statements		3 አረፍተ ነገሮች			Hima 3
onetofour	0	0 statements		0 አረፍተ ነገር			Hima 0
onetofour	1	1 statement		1 አረፍተ ነገር			Hima 1
onetofour	2	2 statements		2 አረፍተ ነገሮች			Hima 2
onetofour	3	3 statements		3 አረፍተ ነገሮች			Hima 3
onetofour	4	4 statements		4 አረፍተ ነገሮች			Hima 4
rmc	1	a) Informing/orienting the clients of her where about in the facility/ ward/unit		ሀ) እናቶችን ስላሉበት ክፍል/ቦታ መረጃ(መግለጫ) መስጠት፡፡			A. Haadholiin kutaa / iddo jiran odeefannoo kennuu
rmc	2	b) Explaining clients when and how procedures will be performed and the out comes		ለ) ለእናቶች መቼ እና እንዴት የህክምና አገልግሎት እንደሚደረግላቸው እና ምን ውጤት እንደሚያስከትሉ ማስረዳት፡፡			B. Haadholiidhaaf yoomiif akkamitti tajaajilli fayyaa akka godhamuufifi maal akka itti fiduu danda’u hubachiisuu
rmc	3	c) Obtaining consent for all procedures to be done		ሐ) ለእናቶች ለሚደረገው ለእያንዳንዱ የህክምና አገልግሎት ፈቃደኝነታቸውን መጠየቅ፡፡			C. Tajaajila yaalaa haadholiif godhamu hundaaf eeyyama gaafachuu
rmc	4	d) Allowing her to choose her birthing position		መ) እናቶች የሚወልዱበትን አቀማመጥ(አተኛኘት) እንዲመርጡ መፍቀድ፡፡			D. Haadholiin yeroo da’uumsaa akkaataa itti ciisaniif ykn taa’an akka filatan gochuu.
rmc	5	e) Allowing her to choose a birth partner/companion during labour and delivery		ሠ) እናቶች በምጥ እና በወሊድ ጊዜ አብሮአቸው የሚሆን አስታማሚ እንዲመርጡ መፍቀድ፡፡			E. Haadholiin yeroo cininsuuf yeroo da’uumsaa nama isaan wajjin ta’an akka filatan eeyyamuu
rmc	6	f) Respecting her as an individual with her own rights despite her background		ረ) አንድ እናት በማንነቷ ምክንያት ልዩነት ሳይደረግባት እና ሰው በመሆንዋ ብቻ መብቶችዋን ማክበር			F. Haati tokko eenyumaa isheetiin qofa uttu hinqoodin nama ta’uu ishee duwwa qofaan mirgoota ishee eeguu.
rmc	7	g) Respecting her privacy		ሰ) የእናትየዋን ግላዊነትን (ለብቻ የመሆንን) ፍላጎት ማክበር፡፡			G. Haadholiin kophaa ishee yoo ta’uu barbaadde eeyyamuufii
rmc	8	h) Keeping her information confidential		ሸ) የግል መረጃዋን በሚስጥር መያዝ			H. Odeefannoo dhuunfaa ishee icitin qabachuu
rmc	9	i) Informing client of danger signs during labour and delivery and after birth		ቀ) በምጥ ፣ በወሊድ እና ከወሊድ በኋላ ባሉት ጊዜያት ውስጥ ስለሚያጋጥሙ ችግሮች/ምልክቶች መረጃ መስጠት			I. Yeroo cininsuu, da’uumsaa fi da’uumsa booda yeroo jiran keessatti rakkinoota ykn malattoowwan qunamuu danda’an odeefannoo kennuu
rmc	10	j) Informing her of the labour progress and expected possible duration of labour		በ) የምጡን አካሄድ እና ምጡ ምን ያህል ጊዜ እንደሚቆይ መረጃ መስጠት			J. Adeemsa cininsuufi hamam turuu akka danda’u odeefannoo kennuu
rmc	11	k) Ensuring that the procedures are promptly done within the required guidelines		ተ) የተሰጡት የህክምና እርዳታዎች በመመሪያ መሰረት መደረጋቸውን ማረጋገጥ፡፡			K. Gargaarsa yaalaa kennaman haala qajeelfamaatiin raawwachuu isaanii mirkaneessuu
rmc	12	l) Ensuring privacy and confidentiality at all time while attending to client during labour and delivery		ቸ) በምጥ እና በወሊድ ጊዜ ሁሉ የእናትን ግላዊነት (ለብቻ የመሆን) ፍላጎት እና የመረጃን ሚስጥራዊነት ማረጋገጥ			L. Yeroo cininsuufi da’uumsaa hunda irratti fedhii kophaa ta’uufii icitii odeefannoo mirkaneessuu
rmc	13	m) Ensuring that the mothers labour is monitored using a partograph		ኀ) የእናትን የምጥ ሁኔታ በ ፓርቶግራፍ(partograph) መከታተል			M. Haala cininsuu haadholii partograafidhaan hordofuu
rmc	14	n) Taking client to theatre for caesarean section when is not really necessary		ነ) እናቶች ቀዶ ጥገና ባያስፈልጋቸውም ቀዶ ጥገና የሚደረግበትን ቦታ ማሳየት			N. Haadholii baqaqsanii hodhuun barbaachisaa yoo ta’uu baatelee iddoo baqaqsanii hodhuu itti agarsiisuu
disrespect	1	Pinching		መቆንጠጥ			Qunxuuxuu
disrespect	2	Slapping		በጥፊ መምታት			Kabalaan rukuchuu
disrespect	3	Pushing		መግፋት			Darbachuu
disrespect	4	Beating		መማታት			Rukuchuu
disrespect	5	Stitching episiotomy without anesthesia		ያለ ማደንዘዣ መስፋት			Hadoosuu malee hodhuu
disrespect	6	Threatening mothers if they do not cooperate		እናቶች በማይተባበሩ ጊዜ ማስፈራራት			Yoo haadholin gargaarsa gochuu baatan sodaachisuu
disrespect	7	Using harsh language/tone while talking the mother		እናቶችን በሚያነጋግሩ ጊዜ መጥፎ ቃላትን መጠቀም			Haadholii yeroo dubbisan jecha yara fayyadamuu
most_motiv	1	Salary		ደመውዝ			Mindaa
most_motiv	2	Opportunities to improve health		ጤናን የማሻሻል እድል			Carra fayya fooyyessuu
most_motiv	3	Management style		የአስተዳደር ዘይቤ			Haala bulchinsaa
most_motiv	4	Office quality		የቢሮ ጥራት			Qulqulina biroo
most_motiv	5	Training		ስልጠና			Leenjii
most_motiv	6	Workload		የስራ ጫና			Ulfaatna hojii
most_demotiv	1	Salary		ደመውዝ			Mindaa
most_demotiv	2	Opportunities to improve health		ጤናን የማሻሻል እድል			Carra fayya fooyyessuu
most_demotiv	3	Management style		የአስተዳደር ዘይቤ			Haala bulchinsaa
most_demotiv	4	Office quality		የቢሮ ጥራት			Qulqulina biroo
most_demotiv	5	Training		ስልጠና			Leenjii
most_demotiv	6	Workload		የስራ ጫና			Ulfaatna hojii
highest_qual	1	School certificate		የሁለተኛ ደረጃ ትምህርት ምስክር ወረቀት			Waraqaa ragaa sadarkaa lammaffaa
highest_qual	2	Diploma (/level 4)		ዲፕሎማ (/level 4)			Dipiloomaa (/level 4)
highest_qual	3	Degree		ዲግሪ			Digirii
highest_qual	4	Degree - masters and above		ሁለተኛ ዲግሪ እና ከዛ በላይ			Digirii lammaffaa
highest_qual	5	Specialist medical degree		የህክምና ስፔሻሊስት ዲግሪ/ሰርተፊኬት			Digirii lammaffa ol
highest_qual	6	Certificate (level 1, 2 or 3)		Certificate (level 1, 2 or 3)			Certificate (level 1, 2 or 3)
job_title	1	Woreda Health Office Head		Woreda Health Office Head			Wareda health officer head
job_title	2	CEO		CEO			CEO
job_title	3	Chief medical director		Chief medical director			Chief medical director
job_title	4	Matron or nursing director		Matron or nursing director			Metron/ nursing director
job_title	5	Case team leader		Case team leader			Case team leader
job_title	6	Case team coordinator		Case team coordinator			Case team coordinator
job_title	7	Disease prevention and health promotion officer		Disease prevention and health promotion officer			Disease prevention and health promotion officer
job_title	8	Supervisor		Supervisor			Supervisor
job_title	9	Care provider		Care provider			Care provider
job_title	10	Health Extension Worker		Health Extension Worker			Health extension worker
job_title	11	PHCU Director		PHCU Director			PHCU Director
job_title	98	Other (specify on next page)		Other (specify on next page)			Other(specify on the next page)
interviewer	1
interviewer	3
interviewer	5
interviewer	12
interviewer	21
interviewer	22
interviewer	23
interviewer	101
interviewer	103
interviewer	104
interviewer	98
woreda	1	Jimma Town		Jimma Town			Jimma Town
woreda	2	Bunno Bedelle		Bunno Bedelle			Bunno Bedelle
woreda	3	Wogera		Wogera			Wogera
woreda	4	Aefrata & gedem		Aefrata & gedem			Aefrata & gedem
woreda	5	Chena (6HC)		Chena (6HC)			Chena (6HC)
woreda	6	Chencha		Chencha			Chencha
woreda	7	Degua Temben		Degua Temben			Degua Temben
woreda	101	Adama		Adama			Adama
woreda	102	Chole		Chole			Chole
woreda	103	Delanta		Delanta			Delanta
woreda	104	Menit Goldiye		Menit Goldiye			Menit Goldiye
woreda	105	Angacha		Angacha			Angacha
woreda	106	Mereb Leke		Mereb Leke			Mereb Leke
woreda	201	Sayint		Sayint			Sayint
woreda	202	Wegdi		Wegdi			Wegdi
woreda	203	Haramaya		Haramaya			Haramaya
woreda	204	Cheliya		Cheliya			Cheliya
woreda	205	Damot Gale		Damot Gale			Damot Gale
woreda	206	Sodo Zuriya		Sodo Zuriya			Sodo Zuriya
woreda	207	Tsegede		Tsegede			Tsegede
woreda	908	Shinsho endea		Shinsho endea			Shinsho endea
woreda	98	Other		Other			Other
hhold	1	Yes		አዎ			eyyee
hhold	2	Yes, jointly with my partner		አዎ ከባለቤቴ ጋር በመሆን			eyyee, hiriyaa/Hadhaa manaa/ Abbaa mana koo waliin
hhold	3	Yes, jointly with other household members		አዎ ከሌሎች የቤተሰብ ኣባል ጋር በመሆን			eyyee, namoota mana keessa jiraatan waliin
hhold	0	No		አይደለም			lakkii
cash_prov	1	Self		እኔ			ofiif
cash_prov	2	Spouse		የትዳር አጋሬ			hiriyaa/Hadhaa manaa/ Abbaa mana
cash_prov	3	Myself and my spouse		እኔ እና የትዳር አጋሬ			Anaafi Hadha manaa/Abbaa mana koo
cash_prov	4	My parents or siblings		ወላጆቼ ወይም እህት እና ወንድሞቼ			Maatii/obaallewwan koo
cash_prov	5	My spouse’s parents or siblings		የባለቤቴ ወላጆች ወይም እህት እና ወንድሞች			Maatii/ obaallewwan hadha warra (Abbaa warra) kootti
cash_prov	6	My son		ወንድ ልጄ			Ilmoo koo dhiira
cash_prov	7	My daughter		ሴት ልጄ			Ilmoo koo dubaraa
cash_prov	98	Other, Specify		ሌላ ካለ ይገለጽ			Kan biroo
hh_decs	1	Myself alone		ራሴ ብቻ			Ana qoofa
hh_decs	2	Myself and my spouse		እኔ እና የትዳር አጋሬ			Anaa fi Hadha manaa/Abbaa mana koo
hh_decs	3	Myself and other family members		እኔ እና ሌሎች የቤተሰብ አባላት			Anaa fi Hadha manaa/Abbaa mana koo
hh_decs	4	Spouse alone		የትዳር አጋሬ ብቻዉን/ዋን			Hadhaa manaa/ Abbaa mana qoofa
hh_decs	5	Other members of the family (with my spouse)		ሌሎች የቤተሰብ አባላት (ከትዳር አጋሬ ጋር )			Misensaa maatii biroo ( hadha mana/ Abbaa mana koo waliin)
hh_decs	6	Other members of the family (without me or my spouse)		ሌሎቸ የቤተሰብ አባላት (ከእኔ ወይም ከባለቤቴ ውጪ)			Miseensa maatii biroo
hh_decs	99	Not applicable		አይተገበርም			Hojii irraa hin oluu
hh_decs	98	Other, specify		ሌላ ካለ ይገለጽ			Kan biroo
ls	1	Learning session 1		Learning session 1			Learning session 1
ls	2	Learning session 2		Learning session 2			Learning session 2
ls	3	Learning session 3		Learning session 3			Learning session 3
ls	4	Learning session 4		Learning session 4			Learning session 4
ls	0	Did not attend a learning session		የመማማርያ ግዜ አልተከታተልኩም			Sagantaa marii irratti hin hirmaanee
qi_freq	0	Never		በፍጹም			Homa
qi_freq	1	1 time in last year		ባለፈው አመት 1 ግዜ			Waggaa darbee kessaa al 1
qi_freq	2	2 times in last year		ባለፈው አመት 2 ግዜ			Waggaa darbee kessaa al 2
qi_freq	3	3 times in last year		ባለፈው አመት 3 ግዜ			Waggaa darbee kessaa al 3
qi_freq	4	4 times in last year		ባለፈው አመት 4 ግዜ			Waggaa darbee kessaa al 4
qi_freq	5	5 times in last year		ባለፈው አመት 5 ግዜ			Waggaa darbee kessaa al 5
qi_freq	6	6 times in last year		ባለፈው አመት 6 ግዜ			Waggaa darbee kessaa al 6
qi_freq	7	7 times in last year		ባለፈው አመት 7 ግዜ			Waggaa darbee kessaa al 7
qi_freq	8	8 times in last year		ባለፈው አመት 8 ግዜ			Waggaa darbee kessaa al 8
qi_freq	9	9 times in last year		ባለፈው አመት 9 ግዜ			Waggaa darbee kessaa al 9
qi_freq	10	10 times in last year		ባለፈው አመት 10 ግዜ			Waggaa darbee kessaa al 10
qi_freq	11	11 times in last year		ባለፈው አመት 11 ግዜ			Waggaa darbee kessaa al 11
qi_freq	12	12 times in last year		ባለፈው አመት 12 ግዜ			Waggaa darbee kessaa al 12
qi_freq	13	More than 12 times in last year		ባለፈው አመት ከ 12 ግዜ በላይ			Waggaa darbee kesssa yeroo 12 ol
qi_activities	1	Review of data to assess if quality/performance is in positive or negative direction		አፈጻጸሙ/ጥራቱ እየተሻሻለ ወይንም እየቀነሰ እንደሆነ ለማወቅ መረጃዎችን መከለስ			Qulqullini/rawwii ragaa kessanii ciminaa fi hanqinaa sekaatanii turaan
qi_activities	2	Discuss root causes for problems or lower performances		ለችግሮች ወይንም ለዝቅተኛ ኣፈጻጸም መንስኤ የሆኑ መሰረታዊ ምክንያቶች ላይ መወያየት			raakoolee ykn raawwwi gad anaa mullataniif ka'umsaa buu'uraa isssa irratti mariin tassifamera
qi_activities	3	Propose and decide new ideas to test to solve problems or lower performances		ዝቅተኛ ኣፈጻጸምን ለማሻሻል እና ችግሮችን ለመፍታት አዳዲስ ሐሳቦችን ማመንጨት እና ለመተግበር መወሰን			raakoolee ykn raawwwi gad anaa fuuruuf yaadaa haaraa yaaluuf murtee kenuu fi dhiheesuun jiraa
qi_activities	4	Prepare detailed plan for addressing problems or lower performances		ችግሮችን ለመፍታት እና አፈጻጸምን ለማሻሻል ዝርዝር እቅድ ማዘጋጀት			raakoolee ykn raawwwi gadii anaa fuuruuf qarooraa gadfageenyaan qoophaa'eraa
qi_activities	5	Implement and monitor a change/plan to address problems or lower performances		ችግሮችን ለመቅረፍ እና ዝቅተኛ አፈጻጸምን ለማሻሻል እቅዶችን መተግበር እና መከታተል			raakoolee ykn raawwwi gadii anaa fuuruuf qarooraa gad fageenyaan qoophaa'e hojii irra oolchuu fi hordaafuu
qi_activities	6	Prioritization exercise		ቅድሚያ መስጠትን መለማመድ			hojiiwwan hojeetaman duraa dubaan kaa'uu

## Sheet: settings
form_title	form_id
Motivation_survey_endline_final_22june	Motivation_survey_endline_final_22june
